# Supplementary material for: Molecular characterization of lung adenocarcinoma from Korean patients using next generation sequencing
Source: PLoS One. 2019 Nov 25;14(11):e0224379. doi: 10.1371/journal.pone.0224379 (PMC6876835; doi:10.1371/journal.pone.0224379)
Supplement: S1 Table — (XLS) [file pone.0224379.s007.xls]

## Sheet: Targeted capture seq_probe
Table S1. A list of 242 genes and information of genomic location used for targeted sequencing.
Chromosome	Start	End	GeneID	GeneSymbol
chr1	6161946	6162186	26038	CHD5
chr1	6165367	6165547	26038	CHD5
chr1	6166230	6166631	26038	CHD5
chr1	6166632	6166872	26038	CHD5
chr1	6169832	6170072	26038	CHD5
chr1	6170399	6170639	26038	CHD5
chr1	6171768	6172008	26038	CHD5
chr1	6172148	6172388	26038	CHD5
chr1	6172923	6173103	26038	CHD5
chr1	6181110	6181350	26038	CHD5
chr1	6181503	6181683	26038	CHD5
chr1	6183948	6184188	26038	CHD5
chr1	6184528	6184768	26038	CHD5
chr1	6185106	6185346	26038	CHD5
chr1	6185537	6185717	26038	CHD5
chr1	6185781	6185961	26038	CHD5
chr1	6186598	6186838	26038	CHD5
chr1	6187093	6187273	26038	CHD5
chr1	6188071	6188311	26038	CHD5
chr1	6188493	6188733	26038	CHD5
chr1	6188863	6189163	26038	CHD5
chr1	6190177	6190417	26038	CHD5
chr1	6191629	6191869	26038	CHD5
chr1	6194133	6194373	26038	CHD5
chr1	6194728	6194968	26038	CHD5
chr1	6195256	6195496	26038	CHD5
chr1	6196517	6196976	26038	CHD5
chr1	6202167	6202407	26038	CHD5
chr1	6202449	6202689	26038	CHD5
chr1	6203816	6204269	26038	CHD5
chr1	6206257	6206497	26038	CHD5
chr1	6206707	6206947	26038	CHD5
chr1	6208919	6209039	26038	CHD5
chr1	6209156	6209508	26038	CHD5
chr1	6211033	6211273	26038	CHD5
chr1	6212452	6212692	26038	CHD5
chr1	6214660	6215010	26038	CHD5
chr1	6215597	6215837	26038	CHD5
chr1	6219479	6219659	26038	CHD5
chr1	6228153	6228393	26038	CHD5
chr1	6239953	6240133	26038	CHD5
chr1	9770463	9770703	5293	PIK3CD
chr1	9775562	9775862	5293	PIK3CD
chr1	9775871	9776171	5293	PIK3CD
chr1	9776467	9776707	5293	PIK3CD
chr1	9776971	9777211	5293	PIK3CD
chr1	9777549	9777729	5293	PIK3CD
chr1	9778115	9778295	5293	PIK3CD
chr1	9778712	9779012	5293	PIK3CD
chr1	9779936	9780354	5293	PIK3CD
chr1	9780455	9780755	5293	PIK3CD
chr1	9780763	9781003	5293	PIK3CD
chr1	9781142	9781382	5293	PIK3CD
chr1	9781455	9781695	5293	PIK3CD
chr1	9781778	9781958	5293	PIK3CD
chr1	9782001	9782477	5293	PIK3CD
chr1	9782534	9782714	5293	PIK3CD
chr1	9783146	9783386	5293	PIK3CD
chr1	9783968	9784208	5293	PIK3CD
chr1	9784286	9784526	5293	PIK3CD
chr1	9784807	9785047	5293	PIK3CD
chr1	9786915	9787155	5293	PIK3CD
chr1	11167459	11167639	2475	MTOR
chr1	11168170	11168410	2475	MTOR
chr1	11169296	11169476	2475	MTOR
chr1	11169655	11169835	2475	MTOR
chr1	11172851	11173031	2475	MTOR
chr1	11174331	11174571	2475	MTOR
chr1	11174816	11174996	2475	MTOR
chr1	11175398	11175578	2475	MTOR
chr1	11177011	11177191	2475	MTOR
chr1	11181243	11181483	2475	MTOR
chr1	11181989	11182229	2475	MTOR
chr1	11184502	11184742	2475	MTOR
chr1	11186645	11186885	2475	MTOR
chr1	11187013	11187253	2475	MTOR
chr1	11187651	11187891	2475	MTOR
chr1	11188001	11188241	2475	MTOR
chr1	11188469	11188649	2475	MTOR
chr1	11188869	11189049	2475	MTOR
chr1	11189709	11189949	2475	MTOR
chr1	11190505	11190685	2475	MTOR
chr1	11190712	11190892	2475	MTOR
chr1	11193075	11193315	2475	MTOR
chr1	11194345	11194585	2475	MTOR
chr1	11199306	11199772	2475	MTOR
chr1	11204638	11204878	2475	MTOR
chr1	11204973	11205153	2475	MTOR
chr1	11206670	11206910	2475	MTOR
chr1	11210112	11210352	2475	MTOR
chr1	11217158	11217398	2475	MTOR
chr1	11227446	11227626	2475	MTOR
chr1	11259267	11259507	2475	MTOR
chr1	11259558	11259798	2475	MTOR
chr1	11264568	11264808	2475	MTOR
chr1	11269321	11269561	2475	MTOR
chr1	11270826	11271006	2475	MTOR
chr1	11272329	11272569	2475	MTOR
chr1	11272788	11273028	2475	MTOR
chr1	11273419	11273659	2475	MTOR
chr1	11276157	11276337	2475	MTOR
chr1	11288699	11288999	2475	MTOR
chr1	11290926	11291166	2475	MTOR
chr1	11291303	11291543	2475	MTOR
chr1	11292448	11292628	2475	MTOR
chr1	11293409	11293589	2475	MTOR
chr1	11294140	11294380	2475	MTOR
chr1	11297882	11298122	2475	MTOR
chr1	11298446	11298686	2475	MTOR
chr1	11300331	11300631	2475	MTOR
chr1	11301553	11301793	2475	MTOR
chr1	11303143	11303383	2475	MTOR
chr1	11307615	11307855	2475	MTOR
chr1	11307863	11308163	2475	MTOR
chr1	11313842	11314082	2475	MTOR
chr1	11316028	11316268	2475	MTOR
chr1	11316955	11317255	2475	MTOR
chr1	11318475	11318715	2475	MTOR
chr1	11319265	11319505	2475	MTOR
chr1	16451603	16451843	1969	EPHA2
chr1	16455886	16456126	1969	EPHA2
chr1	16456697	16456937	1969	EPHA2
chr1	16458170	16458410	1969	EPHA2
chr1	16458543	16458783	1969	EPHA2
chr1	16458813	16458993	1969	EPHA2
chr1	16459648	16459888	1969	EPHA2
chr1	16459918	16460158	1969	EPHA2
chr1	16460292	16460472	1969	EPHA2
chr1	16460922	16461102	1969	EPHA2
chr1	16461487	16461727	1969	EPHA2
chr1	16462087	16462327	1969	EPHA2
chr1	16464333	16464693	1969	EPHA2
chr1	16464727	16464967	1969	EPHA2
chr1	16474847	16475567	1969	EPHA2
chr1	16477334	16477514	1969	EPHA2
chr1	16482294	16482474	1969	EPHA2
chr1	26856321	26856501	6195	RPS6KA1
chr1	26857169	26857409	6195	RPS6KA1
chr1	26863347	26863527	6195	RPS6KA1
chr1	26869592	26869772	6195	RPS6KA1
chr1	26870497	26870737	6195	RPS6KA1
chr1	26872338	26872578	6195	RPS6KA1
chr1	26873295	26873535	6195	RPS6KA1
chr1	26873630	26873810	6195	RPS6KA1
chr1	26877837	26878017	6195	RPS6KA1
chr1	26878084	26878264	6195	RPS6KA1
chr1	26879814	26880054	6195	RPS6KA1
chr1	26880633	26880813	6195	RPS6KA1
chr1	26881037	26881277	6195	RPS6KA1
chr1	26881586	26881766	6195	RPS6KA1
chr1	26881981	26882161	6195	RPS6KA1
chr1	26883086	26883266	6195	RPS6KA1
chr1	26883419	26883659	6195	RPS6KA1
chr1	26885242	26885482	6195	RPS6KA1
chr1	26887159	26887399	6195	RPS6KA1
chr1	26887490	26887670	6195	RPS6KA1
chr1	26887954	26888194	6195	RPS6KA1
chr1	26897900	26898140	6195	RPS6KA1
chr1	26898287	26898467	6195	RPS6KA1
chr1	26898605	26898845	6195	RPS6KA1
chr1	26899663	26899903	6195	RPS6KA1
chr1	26900510	26900750	6195	RPS6KA1
chr1	26900810	26900990	6195	RPS6KA1
chr1	27023022	27023142	8289	ARID1A
chr1	27023269	27024049	8289	ARID1A
chr1	27056127	27056367	8289	ARID1A
chr1	27057628	27058108	8289	ARID1A
chr1	27059104	27059344	8289	ARID1A
chr1	27087316	27087616	8289	ARID1A
chr1	27087829	27088009	8289	ARID1A
chr1	27088606	27088846	8289	ARID1A
chr1	27089439	27089799	8289	ARID1A
chr1	27092664	27093122	8289	ARID1A
chr1	27094266	27094506	8289	ARID1A
chr1	27097593	27097833	8289	ARID1A
chr1	27098936	27099176	8289	ARID1A
chr1	27099270	27099510	8289	ARID1A
chr1	27099791	27100430	8289	ARID1A
chr1	27100785	27101745	8289	ARID1A
chr1	27102012	27102252	8289	ARID1A
chr1	27102259	27102439	8289	ARID1A
chr1	27105480	27107280	8289	ARID1A
chr1	32757672	32757852	3065	HDAC1
chr1	32768157	32768397	3065	HDAC1
chr1	32782204	32782444	3065	HDAC1
chr1	32790026	32790206	3065	HDAC1
chr1	32792488	32792728	3065	HDAC1
chr1	32793087	32793327	3065	HDAC1
chr1	32794624	32794804	3065	HDAC1
chr1	32796112	32796558	3065	HDAC1
chr1	32797008	32797461	3065	HDAC1
chr1	32797646	32797886	3065	HDAC1
chr1	32798235	32798415	3065	HDAC1
chr1	32798541	32798721	3065	HDAC1
chr1	40363012	40363672	4610	MYCL1(MYCL)
chr1	40366470	40367130	4610	MYCL1(MYCL)
chr1	40367429	40367609	4610	MYCL1(MYCL)
chr1	46509323	46509563	8503	PIK3R3
chr1	46511554	46511794	8503	PIK3R3
chr1	46512169	46512349	8503	PIK3R3
chr1	46521434	46521674	8503	PIK3R3
chr1	46527551	46527791	8503	PIK3R3
chr1	46531668	46531908	8503	PIK3R3
chr1	46532552	46532792	8503	PIK3R3
chr1	46543145	46543325	8503	PIK3R3
chr1	46546247	46546487	8503	PIK3R3
chr1	46597296	46597693	8503	PIK3R3
chr1	46598303	46598483	8503	PIK3R3
chr1	46641871	46642171	8503	PIK3R3
chr1	51435984	51436224	1031	CDKN2C
chr1	51439543	51439963	1031	CDKN2C
chr1	65300202	65300382	3716	JAK1
chr1	65301013	65301253	3716	JAK1
chr1	65301719	65301959	3716	JAK1
chr1	65303580	65303820	3716	JAK1
chr1	65304089	65304329	3716	JAK1
chr1	65305261	65305501	3716	JAK1
chr1	65306884	65307064	3716	JAK1
chr1	65307088	65307328	3716	JAK1
chr1	65309702	65309942	3716	JAK1
chr1	65310384	65310624	3716	JAK1
chr1	65311139	65311379	3716	JAK1
chr1	65312285	65312465	3716	JAK1
chr1	65313166	65313406	3716	JAK1
chr1	65316419	65316659	3716	JAK1
chr1	65321166	65321406	3716	JAK1
chr1	65323280	65323520	3716	JAK1
chr1	65325746	65325986	3716	JAK1
chr1	65330442	65330682	3716	JAK1
chr1	65332509	65332929	3716	JAK1
chr1	65334955	65335195	3716	JAK1
chr1	65339009	65339249	3716	JAK1
chr1	65344649	65344889	3716	JAK1
chr1	65348938	65349178	3716	JAK1
chr1	65351854	65352034	3716	JAK1
chr1	115251095	115251335	4893	NRAS
chr1	115252149	115252389	4893	NRAS
chr1	115256389	115256629	4893	NRAS
chr1	115258605	115258845	4893	NRAS
chr1	120457902	120459342	4853	NOTCH2
chr1	120460246	120460426	4853	NOTCH2
chr1	120460982	120461222	4853	NOTCH2
chr1	120461905	120462265	4853	NOTCH2
chr1	120462815	120463055	4853	NOTCH2
chr1	120464293	120464473	4853	NOTCH2
chr1	120464843	120465083	4853	NOTCH2
chr1	120465209	120465449	4853	NOTCH2
chr1	120466223	120466643	4853	NOTCH2
chr1	120467910	120468450	4853	NOTCH2
chr1	120469057	120469297	4853	NOTCH2
chr1	120471566	120471866	4853	NOTCH2
chr1	120478014	120478254	4853	NOTCH2
chr1	120479876	120480116	4853	NOTCH2
chr1	120480436	120480676	4853	NOTCH2
chr1	120483158	120483398	4853	NOTCH2
chr1	120484112	120484412	4853	NOTCH2
chr1	120490992	120491232	4853	NOTCH2
chr1	120491569	120491809	4853	NOTCH2
chr1	120493283	120493523	4853	NOTCH2
chr1	120496118	120496358	4853	NOTCH2
chr1	120497638	120497878	4853	NOTCH2
chr1	120501949	120502189	4853	NOTCH2
chr1	120506163	120506463	4853	NOTCH2
chr1	120508012	120508252	4853	NOTCH2
chr1	120508935	120509175	4853	NOTCH2
chr1	120510029	120510269	4853	NOTCH2
chr1	120510657	120510897	4853	NOTCH2
chr1	120512100	120512400	4853	NOTCH2
chr1	120529523	120529763	4853	NOTCH2
chr1	120539242	120539422	4853	NOTCH2
chr1	120539607	120539967	4853	NOTCH2
chr1	120547931	120548231	4853	NOTCH2
chr1	120572479	120572659	4853	NOTCH2
chr1	120611879	120612059	4853	NOTCH2
chr1	150769234	150769414	1513	CTSK
chr1	150771576	150771816	1513	CTSK
chr1	150771982	150772222	1513	CTSK
chr1	150776485	150776725	1513	CTSK
chr1	150778294	150778758	1513	CTSK
chr1	150779101	150779341	1513	CTSK
chr1	150779692	150779932	1513	CTSK
chr1	155307406	155307586	55870	ASH1L
chr1	155307850	155308210	55870	ASH1L
chr1	155309048	155309228	55870	ASH1L
chr1	155311689	155311929	55870	ASH1L
chr1	155313070	155313310	55870	ASH1L
chr1	155313343	155313583	55870	ASH1L
chr1	155313928	155314108	55870	ASH1L
chr1	155316126	155316306	55870	ASH1L
chr1	155317420	155317720	55870	ASH1L
chr1	155319063	155319449	55870	ASH1L
chr1	155322452	155322692	55870	ASH1L
chr1	155324227	155324467	55870	ASH1L
chr1	155327063	155327243	55870	ASH1L
chr1	155327337	155327577	55870	ASH1L
chr1	155330016	155330256	55870	ASH1L
chr1	155340247	155340487	55870	ASH1L
chr1	155340550	155340790	55870	ASH1L
chr1	155348005	155348406	55870	ASH1L
chr1	155349787	155349967	55870	ASH1L
chr1	155365206	155365386	55870	ASH1L
chr1	155385504	155385744	55870	ASH1L
chr1	155408098	155408878	55870	ASH1L
chr1	155429518	155429758	55870	ASH1L
chr1	155447648	155452268	55870	ASH1L
chr1	155490860	155491340	55870	ASH1L
chr1	155870143	155870443	6016	RIT1
chr1	155874077	155874648	6016	RIT1
chr1	155880178	155880358	6016	RIT1
chr1	155880400	155880762	6016	RIT1
chr1	162688804	162688984	4921	DDR2
chr1	162722815	162723055	4921	DDR2
chr1	162724379	162724679	4921	DDR2
chr1	162724899	162725139	4921	DDR2
chr1	162725386	162725626	4921	DDR2
chr1	162729557	162729797	4921	DDR2
chr1	162730972	162731272	4921	DDR2
chr1	162735731	162735911	4921	DDR2
chr1	162736963	162737203	4921	DDR2
chr1	162740070	162740490	4921	DDR2
chr1	162741779	162742079	4921	DDR2
chr1	162743202	162743442	4921	DDR2
chr1	162745417	162745657	4921	DDR2
chr1	162745892	162746192	4921	DDR2
chr1	162748324	162748564	4921	DDR2
chr1	162749848	162750088	4921	DDR2
chr1	167064021	167064261	92235	DUSP27
chr1	167082903	167083083	92235	DUSP27
chr1	167086530	167086830	92235	DUSP27
chr1	167088474	167088714	92235	DUSP27
chr1	167095003	167095603	92235	DUSP27
chr1	167095609	167097889	92235	DUSP27
chr1	179076814	179078614	27	ABL2
chr1	179079383	179079623	27	ABL2
chr1	179079875	179080055	27	ABL2
chr1	179081398	179081578	27	ABL2
chr1	179083968	179084208	27	ABL2
chr1	179086312	179086668	27	ABL2
chr1	179087690	179087930	27	ABL2
chr1	179089276	179089456	27	ABL2
chr1	179090715	179091015	27	ABL2
chr1	179095479	179095839	27	ABL2
chr1	179100410	179100650	27	ABL2
chr1	179112003	179112243	27	ABL2
chr1	179198333	179198573	27	ABL2
chr1	179924167	179924347	9857	CEP350
chr1	179955262	179955442	9857	CEP350
chr1	179956307	179956487	9857	CEP350
chr1	179959555	179959795	9857	CEP350
chr1	179961156	179961396	9857	CEP350
chr1	179965668	179966328	9857	CEP350
chr1	179972245	179972485	9857	CEP350
chr1	179975525	179975765	9857	CEP350
chr1	179981016	179981256	9857	CEP350
chr1	179982950	179983670	9857	CEP350
chr1	179984924	179985164	9857	CEP350
chr1	179989043	179990183	9857	CEP350
chr1	179991787	179992027	9857	CEP350
chr1	179993515	179993755	9857	CEP350
chr1	180000421	180000661	9857	CEP350
chr1	180002956	180003256	9857	CEP350
chr1	180006022	180006262	9857	CEP350
chr1	180010207	180010447	9857	CEP350
chr1	180010746	180010986	9857	CEP350
chr1	180012138	180012378	9857	CEP350
chr1	180013126	180013366	9857	CEP350
chr1	180017635	180017875	9857	CEP350
chr1	180022082	180022322	9857	CEP350
chr1	180022856	180023096	9857	CEP350
chr1	180023503	180023683	9857	CEP350
chr1	180031307	180031547	9857	CEP350
chr1	180034208	180034448	9857	CEP350
chr1	180042908	180043088	9857	CEP350
chr1	180044136	180044376	9857	CEP350
chr1	180047583	180047823	9857	CEP350
chr1	180049603	180049843	9857	CEP350
chr1	180053126	180053366	9857	CEP350
chr1	180056662	180056902	9857	CEP350
chr1	180059799	180059979	9857	CEP350
chr1	180061729	180063769	9857	CEP350
chr1	180064621	180065101	9857	CEP350
chr1	180065142	180065382	9857	CEP350
chr1	180067938	180068178	9857	CEP350
chr1	180080093	180080333	9857	CEP350
chr1	183155436	183155616	3918	LAMC2
chr1	183176989	183177229	3918	LAMC2
chr1	183184535	183184775	3918	LAMC2
chr1	183187483	183187663	3918	LAMC2
chr1	183189907	183190147	3918	LAMC2
chr1	183191164	183191404	3918	LAMC2
chr1	183192244	183192484	3918	LAMC2
chr1	183194678	183194918	3918	LAMC2
chr1	183195821	183196061	3918	LAMC2
chr1	183196620	183196860	3918	LAMC2
chr1	183197481	183197781	3918	LAMC2
chr1	183200046	183200286	3918	LAMC2
chr1	183201279	183201519	3918	LAMC2
chr1	183201769	183202009	3918	LAMC2
chr1	183203451	183203631	3918	LAMC2
chr1	183204667	183204907	3918	LAMC2
chr1	183205546	183205786	3918	LAMC2
chr1	183206442	183206682	3918	LAMC2
chr1	183207378	183207618	3918	LAMC2
chr1	183208478	183208718	3918	LAMC2
chr1	183209133	183209600	3918	LAMC2
chr1	183212258	183212558	3918	LAMC2
chr1	204393953	204394193	5287	PIK3C2B
chr1	204394684	204394924	5287	PIK3C2B
chr1	204396708	204396948	5287	PIK3C2B
chr1	204397217	204397397	5287	PIK3C2B
chr1	204398987	204399227	5287	PIK3C2B
chr1	204400738	204400978	5287	PIK3C2B
chr1	204401308	204401548	5287	PIK3C2B
chr1	204402378	204402618	5287	PIK3C2B
chr1	204402878	204403118	5287	PIK3C2B
chr1	204403531	204403771	5287	PIK3C2B
chr1	204408010	204408250	5287	PIK3C2B
chr1	204409264	204409504	5287	PIK3C2B
chr1	204410554	204410734	5287	PIK3C2B
chr1	204411587	204411827	5287	PIK3C2B
chr1	204412514	204412754	5287	PIK3C2B
chr1	204413152	204413332	5287	PIK3C2B
chr1	204413415	204413595	5287	PIK3C2B
chr1	204415057	204415297	5287	PIK3C2B
chr1	204416514	204416754	5287	PIK3C2B
chr1	204418248	204418488	5287	PIK3C2B
chr1	204418941	204419181	5287	PIK3C2B
chr1	204423737	204423977	5287	PIK3C2B
chr1	204424961	204425201	5287	PIK3C2B
chr1	204426091	204426271	5287	PIK3C2B
chr1	204426808	204427048	5287	PIK3C2B
chr1	204428947	204429127	5287	PIK3C2B
chr1	204429401	204429581	5287	PIK3C2B
chr1	204429613	204429853	5287	PIK3C2B
chr1	204433079	204433319	5287	PIK3C2B
chr1	204433534	204433774	5287	PIK3C2B
chr1	204434276	204434516	5287	PIK3C2B
chr1	204435881	204436181	5287	PIK3C2B
chr1	204437983	204438943	5287	PIK3C2B
chr1	204494595	204494775	4194	MDM4
chr1	204495425	204495605	4194	MDM4
chr1	204499758	204499998	4194	MDM4
chr1	204501256	204501436	4194	MDM4
chr1	204501861	204502041	4194	MDM4
chr1	204505956	204506136	4194	MDM4
chr1	204506501	204506681	4194	MDM4
chr1	204506990	204507170	4194	MDM4
chr1	204507296	204507476	4194	MDM4
chr1	204511871	204512111	4194	MDM4
chr1	204513617	204513857	4194	MDM4
chr1	204515874	204516054	4194	MDM4
chr1	204518225	204518825	4194	MDM4
chr1	204527698	204527878	4194	MDM4
chr1	206646523	206646703	9641	IKBKE
chr1	206647623	206647863	9641	IKBKE
chr1	206648152	206648392	9641	IKBKE
chr1	206649494	206649734	9641	IKBKE
chr1	206649980	206650220	9641	IKBKE
chr1	206651026	206651266	9641	IKBKE
chr1	206651472	206651712	9641	IKBKE
chr1	206652260	206652500	9641	IKBKE
chr1	206653154	206653500	9641	IKBKE
chr1	206653742	206653922	9641	IKBKE
chr1	206658281	206658461	9641	IKBKE
chr1	206658466	206658706	9641	IKBKE
chr1	206661198	206661378	9641	IKBKE
chr1	206664081	206664261	9641	IKBKE
chr1	206664911	206665151	9641	IKBKE
chr1	206666313	206666493	9641	IKBKE
chr1	206666534	206666774	9641	IKBKE
chr1	206667198	206667378	9641	IKBKE
chr1	206669371	206669551	9641	IKBKE
chr1	209788563	209788803	3914	LAMB3
chr1	209789772	209790012	3914	LAMB3
chr1	209790722	209790962	3914	LAMB3
chr1	209791202	209791442	3914	LAMB3
chr1	209791780	209792020	3914	LAMB3
chr1	209795832	209796072	3914	LAMB3
chr1	209796305	209796545	3914	LAMB3
chr1	209796809	209797109	3914	LAMB3
chr1	209797144	209797384	3914	LAMB3
chr1	209798971	209799391	3914	LAMB3
chr1	209800147	209800387	3914	LAMB3
chr1	209800705	209800945	3914	LAMB3
chr1	209801337	209801577	3914	LAMB3
chr1	209803055	209803295	3914	LAMB3
chr1	209803899	209804139	3914	LAMB3
chr1	209805904	209806144	3914	LAMB3
chr1	209806356	209806536	3914	LAMB3
chr1	209807767	209808007	3914	LAMB3
chr1	209811199	209811379	3914	LAMB3
chr1	209811815	209812055	3914	LAMB3
chr1	209823265	209823505	3914	LAMB3
chr1	209824185	209824365	3914	LAMB3
chr1	243662976	243663156	10000	AKT3
chr1	243668503	243668683	10000	AKT3
chr1	243675556	243675796	10000	AKT3
chr1	243708765	243708945	10000	AKT3
chr1	243716017	243716257	10000	AKT3
chr1	243726965	243727205	10000	AKT3
chr1	243736168	243736408	10000	AKT3
chr1	243776916	243777096	10000	AKT3
chr1	243778340	243778520	10000	AKT3
chr1	243800858	243801098	10000	AKT3
chr1	243809146	243809386	10000	AKT3
chr1	243828009	243828249	10000	AKT3
chr1	243858835	243859075	10000	AKT3
chr1	244006359	244006539	10000	AKT3
chr2	16080666	16080906	4613	MYCN
chr2	16082043	16082703	4613	MYCN
chr2	16082729	16082849	4613	MYCN
chr2	16082867	16083047	4613	MYCN
chr2	16085451	16085631	4613	MYCN
chr2	16085640	16086240	4613	MYCN
chr2	25457098	25457338	1788	DNMT3A
chr2	25458514	25458754	1788	DNMT3A
chr2	25459749	25459929	1788	DNMT3A
chr2	25461951	25462131	1788	DNMT3A
chr2	25462277	25462457	1788	DNMT3A
chr2	25463124	25463364	1788	DNMT3A
chr2	25463463	25463643	1788	DNMT3A
chr2	25464383	25464623	1788	DNMT3A
chr2	25466718	25466898	1788	DNMT3A
chr2	25466995	25467235	1788	DNMT3A
chr2	25467344	25467584	1788	DNMT3A
chr2	25468071	25468251	1788	DNMT3A
chr2	25468820	25469223	1788	DNMT3A
chr2	25469446	25469686	1788	DNMT3A
chr2	25469853	25470093	1788	DNMT3A
chr2	25470418	25470658	1788	DNMT3A
chr2	25470893	25471133	1788	DNMT3A
chr2	25472469	25472649	1788	DNMT3A
chr2	25474974	25475154	1788	DNMT3A
chr2	25497762	25498002	1788	DNMT3A
chr2	25498300	25498480	1788	DNMT3A
chr2	25505238	25505598	1788	DNMT3A
chr2	25522939	25523179	1788	DNMT3A
chr2	25536727	25536907	1788	DNMT3A
chr2	32582135	32582604	57448	BIRC6
chr2	32602626	32602866	57448	BIRC6
chr2	32605200	32605440	57448	BIRC6
chr2	32613794	32614034	57448	BIRC6
chr2	32617042	32617282	57448	BIRC6
chr2	32620529	32620709	57448	BIRC6
chr2	32626191	32626730	57448	BIRC6
chr2	32631505	32631685	57448	BIRC6
chr2	32639813	32641253	57448	BIRC6
chr2	32654147	32654387	57448	BIRC6
chr2	32655895	32656195	57448	BIRC6
chr2	32658671	32658911	57448	BIRC6
chr2	32660518	32660698	57448	BIRC6
chr2	32661066	32661306	57448	BIRC6
chr2	32664544	32664784	57448	BIRC6
chr2	32666343	32666583	57448	BIRC6
chr2	32667093	32667333	57448	BIRC6
chr2	32667337	32667577	57448	BIRC6
chr2	32668517	32668697	57448	BIRC6
chr2	32670542	32670782	57448	BIRC6
chr2	32673809	32674049	57448	BIRC6
chr2	32678822	32679062	57448	BIRC6
chr2	32688235	32688475	57448	BIRC6
chr2	32689448	32689918	57448	BIRC6
chr2	32690087	32690267	57448	BIRC6
chr2	32692579	32692819	57448	BIRC6
chr2	32692954	32693194	57448	BIRC6
chr2	32693467	32693887	57448	BIRC6
chr2	32694452	32694692	57448	BIRC6
chr2	32695182	32695422	57448	BIRC6
chr2	32696016	32696256	57448	BIRC6
chr2	32698095	32698335	57448	BIRC6
chr2	32701226	32701466	57448	BIRC6
chr2	32702423	32702663	57448	BIRC6
chr2	32703674	32703914	57448	BIRC6
chr2	32704487	32704727	57448	BIRC6
chr2	32706331	32706571	57448	BIRC6
chr2	32707453	32707693	57448	BIRC6
chr2	32710647	32710887	57448	BIRC6
chr2	32712670	32712910	57448	BIRC6
chr2	32713597	32713837	57448	BIRC6
chr2	32715042	32715282	57448	BIRC6
chr2	32716438	32716678	57448	BIRC6
chr2	32718550	32718790	57448	BIRC6
chr2	32724597	32725197	57448	BIRC6
chr2	32726747	32726987	57448	BIRC6
chr2	32727819	32727999	57448	BIRC6
chr2	32728085	32728325	57448	BIRC6
chr2	32730051	32730291	57448	BIRC6
chr2	32733036	32733336	57448	BIRC6
chr2	32734782	32735082	57448	BIRC6
chr2	32735526	32735766	57448	BIRC6
chr2	32737960	32738260	57448	BIRC6
chr2	32740026	32740866	57448	BIRC6
chr2	32743272	32743512	57448	BIRC6
chr2	32743828	32744068	57448	BIRC6
chr2	32749900	32750140	57448	BIRC6
chr2	32750492	32750732	57448	BIRC6
chr2	32754684	32754924	57448	BIRC6
chr2	32756399	32756639	57448	BIRC6
chr2	32768277	32768637	57448	BIRC6
chr2	32770698	32770938	57448	BIRC6
chr2	32772878	32773118	57448	BIRC6
chr2	32774343	32774583	57448	BIRC6
chr2	32800207	32800447	57448	BIRC6
chr2	32818934	32819174	57448	BIRC6
chr2	32820078	32820318	57448	BIRC6
chr2	32822806	32823046	57448	BIRC6
chr2	32824766	32825006	57448	BIRC6
chr2	32828021	32828201	57448	BIRC6
chr2	32832495	32832735	57448	BIRC6
chr2	32836461	32836701	57448	BIRC6
chr2	32842761	32843001	57448	BIRC6
chr2	47596174	47596414	4072	EPCAM
chr2	47596616	47596976	4072	EPCAM
chr2	47600535	47600775	4072	EPCAM
chr2	47600916	47601216	4072	EPCAM
chr2	47602315	47602495	4072	EPCAM
chr2	47604094	47604274	4072	EPCAM
chr2	47606022	47606262	4072	EPCAM
chr2	47606887	47607127	4072	EPCAM
chr2	47612236	47612416	4072	EPCAM
chr2	47613641	47613821	4072	EPCAM
chr2	61705907	61706147	7514	XPO1
chr2	61708277	61708457	7514	XPO1
chr2	61709474	61709714	7514	XPO1
chr2	61710038	61710278	7514	XPO1
chr2	61711035	61711275	7514	XPO1
chr2	61712879	61713119	7514	XPO1
chr2	61715232	61715472	7514	XPO1
chr2	61715694	61715934	7514	XPO1
chr2	61717723	61717963	7514	XPO1
chr2	61719131	61719371	7514	XPO1
chr2	61719417	61719657	7514	XPO1
chr2	61719672	61719912	7514	XPO1
chr2	61719998	61720238	7514	XPO1
chr2	61721007	61721247	7514	XPO1
chr2	61722548	61722788	7514	XPO1
chr2	61723957	61724197	7514	XPO1
chr2	61725747	61726113	7514	XPO1
chr2	61726818	61727058	7514	XPO1
chr2	61729062	61729242	7514	XPO1
chr2	61729324	61729504	7514	XPO1
chr2	61749691	61749871	7514	XPO1
chr2	61753474	61753714	7514	XPO1
chr2	61760849	61761089	7514	XPO1
chr2	79750282	79750462	1496	CTNNA2
chr2	79878610	79878850	1496	CTNNA2
chr2	79914615	79914795	1496	CTNNA2
chr2	79971490	79971730	1496	CTNNA2
chr2	80085101	80085341	1496	CTNNA2
chr2	80096881	80097121	1496	CTNNA2
chr2	80101184	80101484	1496	CTNNA2
chr2	80136701	80136941	1496	CTNNA2
chr2	80540520	80540700	1496	CTNNA2
chr2	80540745	80540865	1496	CTNNA2
chr2	80555358	80555538	1496	CTNNA2
chr2	80620285	80620465	1496	CTNNA2
chr2	80646529	80646769	1496	CTNNA2
chr2	80772062	80772242	1496	CTNNA2
chr2	80772989	80773229	1496	CTNNA2
chr2	80782797	80783037	1496	CTNNA2
chr2	80801243	80801483	1496	CTNNA2
chr2	80808767	80809007	1496	CTNNA2
chr2	80816399	80816639	1496	CTNNA2
chr2	80831131	80831371	1496	CTNNA2
chr2	80835255	80835495	1496	CTNNA2
chr2	80846181	80846421	1496	CTNNA2
chr2	80874673	80875033	1496	CTNNA2
chr2	111395518	111395758	699	BUB1
chr2	111397251	111397491	699	BUB1
chr2	111398576	111398816	699	BUB1
chr2	111398842	111399082	699	BUB1
chr2	111399179	111399419	699	BUB1
chr2	111399625	111399865	699	BUB1
chr2	111406762	111407002	699	BUB1
chr2	111408091	111408391	699	BUB1
chr2	111410966	111411146	699	BUB1
chr2	111413284	111413524	699	BUB1
chr2	111414563	111414743	699	BUB1
chr2	111415082	111415262	699	BUB1
chr2	111415921	111416374	699	BUB1
chr2	111417493	111417673	699	BUB1
chr2	111419138	111419438	699	BUB1
chr2	111423795	111424035	699	BUB1
chr2	111425069	111425489	699	BUB1
chr2	111426959	111427199	699	BUB1
chr2	111428033	111428213	699	BUB1
chr2	111430215	111430455	699	BUB1
chr2	111431611	111432002	699	BUB1
chr2	111435469	111435649	699	BUB1
chr2	173420856	173421096	5163	PDK1
chr2	173423386	173423626	5163	PDK1
chr2	173426893	173427073	5163	PDK1
chr2	173427453	173427633	5163	PDK1
chr2	173428692	173428872	5163	PDK1
chr2	173429202	173429442	5163	PDK1
chr2	173429663	173429843	5163	PDK1
chr2	173431532	173431712	5163	PDK1
chr2	173433416	173433596	5163	PDK1
chr2	173435412	173435592	5163	PDK1
chr2	173450940	173451180	5163	PDK1
chr2	173457599	173457839	5163	PDK1
chr2	173460506	173460746	5163	PDK1
chr2	178095494	178096754	4780	NFE2L2
chr2	178097095	178097335	4780	NFE2L2
chr2	178097866	178098106	4780	NFE2L2
chr2	178098715	178099015	4780	NFE2L2
chr2	178129191	178129371	4780	NFE2L2
chr2	191894488	191894668	6775	STAT4
chr2	191895631	191895871	6775	STAT4
chr2	191896118	191896298	6775	STAT4
chr2	191897659	191897899	6775	STAT4
chr2	191898163	191898403	6775	STAT4
chr2	191898593	191898773	6775	STAT4
chr2	191899208	191899388	6775	STAT4
chr2	191900837	191901077	6775	STAT4
chr2	191903883	191904063	6775	STAT4
chr2	191905742	191905922	6775	STAT4
chr2	191919147	191919327	6775	STAT4
chr2	191922700	191923026	6775	STAT4
chr2	191923375	191923555	6775	STAT4
chr2	191926410	191926590	6775	STAT4
chr2	191927446	191927686	6775	STAT4
chr2	191929488	191929728	6775	STAT4
chr2	191931108	191931288	6775	STAT4
chr2	191934367	191934547	6775	STAT4
chr2	191937779	191937959	6775	STAT4
chr2	191940911	191941091	6775	STAT4
chr2	191996495	191996675	6775	STAT4
chr2	192011290	192011530	6775	STAT4
chr2	192012745	192012985	6775	STAT4
chr2	202122909	202123149	841	CASP8
chr2	202131168	202131528	841	CASP8
chr2	202134190	202134370	841	CASP8
chr2	202136164	202136404	841	CASP8
chr2	202137309	202137549	841	CASP8
chr2	202137552	202137732	841	CASP8
chr2	202139553	202139733	841	CASP8
chr2	202140168	202140348	841	CASP8
chr2	202141486	202141726	841	CASP8
chr2	202149519	202150059	841	CASP8
chr2	202151104	202151344	841	CASP8
chr2	202152109	202152289	841	CASP8
chr2	209101757	209101937	3417	IDH1
chr2	209103755	209103995	3417	IDH1
chr2	209104536	209104776	3417	IDH1
chr2	209106673	209106913	3417	IDH1
chr2	209108119	209108359	3417	IDH1
chr2	209109975	209110215	3417	IDH1
chr2	209113056	209113416	3417	IDH1
chr2	209116094	209116334	3417	IDH1
chr2	212248322	212248802	2066	ERBB4
chr2	212251546	212251906	2066	ERBB4
chr2	212252603	212252783	2066	ERBB4
chr2	212285130	212285370	2066	ERBB4
chr2	212286690	212286870	2066	ERBB4
chr2	212288832	212289072	2066	ERBB4
chr2	212293080	212293260	2066	ERBB4
chr2	212295627	212295867	2066	ERBB4
chr2	212426600	212426840	2066	ERBB4
chr2	212483860	212484040	2066	ERBB4
chr2	212488587	212488827	2066	ERBB4
chr2	212495132	212495372	2066	ERBB4
chr2	212522425	212522605	2066	ERBB4
chr2	212522606	212522786	2066	ERBB4
chr2	212530004	212530244	2066	ERBB4
chr2	212537845	212538025	2066	ERBB4
chr2	212543722	212543962	2066	ERBB4
chr2	212566671	212566911	2066	ERBB4
chr2	212568783	212568963	2066	ERBB4
chr2	212569989	212570169	2066	ERBB4
chr2	212576717	212576957	2066	ERBB4
chr2	212578196	212578436	2066	ERBB4
chr2	212587068	212587308	2066	ERBB4
chr2	212589739	212589979	2066	ERBB4
chr2	212615306	212615486	2066	ERBB4
chr2	212652696	212652936	2066	ERBB4
chr2	212812127	212812367	2066	ERBB4
chr2	212989432	212989672	2066	ERBB4
chr2	213403123	213403303	2066	ERBB4
chr2	215593385	215593745	580	BARD1
chr2	215595093	215595273	580	BARD1
chr2	215595549	215595729	580	BARD1
chr2	215609746	215609926	580	BARD1
chr2	215610391	215610631	580	BARD1
chr2	215617126	215617366	580	BARD1
chr2	215632171	215632411	580	BARD1
chr2	215633905	215634085	580	BARD1
chr2	215645248	215646268	580	BARD1
chr2	215656949	215657189	580	BARD1
chr2	215661722	215661902	580	BARD1
chr2	215674094	215674334	580	BARD1
chr2	222290684	222290924	2043	EPHA4
chr2	222291141	222291381	2043	EPHA4
chr2	222294654	222294894	2043	EPHA4
chr2	222298816	222299056	2043	EPHA4
chr2	222301103	222301343	2043	EPHA4
chr2	222301721	222301901	2043	EPHA4
chr2	222307521	222307761	2043	EPHA4
chr2	222308149	222308389	2043	EPHA4
chr2	222310741	222310921	2043	EPHA4
chr2	222320202	222320442	2043	EPHA4
chr2	222321292	222321532	2043	EPHA4
chr2	222322545	222322785	2043	EPHA4
chr2	222347060	222347420	2043	EPHA4
chr2	222365694	222365934	2043	EPHA4
chr2	222367173	222367353	2043	EPHA4
chr2	222428422	222429142	2043	EPHA4
chr2	222433381	222433561	2043	EPHA4
chr2	222436832	222437012	2043	EPHA4
chr2	225338907	225339147	8452	CUL3
chr2	225342869	225343109	8452	CUL3
chr2	225346581	225346821	8452	CUL3
chr2	225360495	225360735	8452	CUL3
chr2	225362427	225362607	8452	CUL3
chr2	225365021	225365261	8452	CUL3
chr2	225367615	225367855	8452	CUL3
chr2	225368333	225368573	8452	CUL3
chr2	225370640	225370880	8452	CUL3
chr2	225371527	225371767	8452	CUL3
chr2	225376023	225376323	8452	CUL3
chr2	225378177	225378417	8452	CUL3
chr2	225379288	225379528	8452	CUL3
chr2	225400181	225400421	8452	CUL3
chr2	225422354	225422594	8452	CUL3
chr2	225427853	225428093	8452	CUL3
chr2	225431569	225431749	8452	CUL3
chr2	225434357	225434537	8452	CUL3
chr2	225449603	225449783	8452	CUL3
chr3	10183521	10183881	7428	VHL
chr3	10188138	10188378	7428	VHL
chr3	10191439	10191679	7428	VHL
chr3	12625964	12626204	5894	RAF1
chr3	12626292	12626532	5894	RAF1
chr3	12626566	12626806	5894	RAF1
chr3	12627118	12627358	5894	RAF1
chr3	12629022	12629202	5894	RAF1
chr3	12632254	12632494	5894	RAF1
chr3	12633158	12633338	5894	RAF1
chr3	12641128	12641368	5894	RAF1
chr3	12641594	12641990	5894	RAF1
chr3	12644916	12645096	5894	RAF1
chr3	12645591	12645831	5894	RAF1
chr3	12647658	12647838	5894	RAF1
chr3	12650223	12650463	5894	RAF1
chr3	12650662	12650902	5894	RAF1
chr3	12653384	12653624	5894	RAF1
chr3	12659996	12660236	5894	RAF1
chr3	30648332	30648512	7048	TGFBR2
chr3	30664694	30664874	7048	TGFBR2
chr3	30686202	30686442	7048	TGFBR2
chr3	30691736	30691976	7048	TGFBR2
chr3	30713109	30713949	7048	TGFBR2
chr3	30715547	30715787	7048	TGFBR2
chr3	30729819	30730059	7048	TGFBR2
chr3	30732881	30733121	7048	TGFBR2
chr3	37034991	37035231	4292	MLH1
chr3	37038064	37038244	4292	MLH1
chr3	37042404	37042584	4292	MLH1
chr3	37045838	37046018	4292	MLH1
chr3	37048427	37048607	4292	MLH1
chr3	37050260	37050440	4292	MLH1
chr3	37053241	37053421	4292	MLH1
chr3	37053455	37053635	4292	MLH1
chr3	37055858	37056098	4292	MLH1
chr3	37058953	37059133	4292	MLH1
chr3	37061757	37061997	4292	MLH1
chr3	37067104	37067524	4292	MLH1
chr3	37070228	37070468	4292	MLH1
chr3	37081610	37081850	4292	MLH1
chr3	37083700	37083880	4292	MLH1
chr3	37088971	37089211	4292	MLH1
chr3	37089963	37090143	4292	MLH1
chr3	37090331	37090571	4292	MLH1
chr3	37091940	37092180	4292	MLH1
chr3	37107018	37107198	4292	MLH1
chr3	41265475	41265655	1499	CTNNB1
chr3	41265980	41266280	1499	CTNNB1
chr3	41266421	41266721	1499	CTNNB1
chr3	41266793	41267093	1499	CTNNB1
chr3	41267131	41267371	1499	CTNNB1
chr3	41268650	41268890	1499	CTNNB1
chr3	41274763	41275003	1499	CTNNB1
chr3	41275008	41275368	1499	CTNNB1
chr3	41275588	41275828	1499	CTNNB1
chr3	41277154	41277394	1499	CTNNB1
chr3	41277794	41278259	1499	CTNNB1
chr3	41279446	41279626	1499	CTNNB1
chr3	41280608	41280848	1499	CTNNB1
chr3	47058543	47058783	29072	SETD2
chr3	47059058	47059298	29072	SETD2
chr3	47061199	47061379	29072	SETD2
chr3	47079091	47079331	29072	SETD2
chr3	47084000	47084240	29072	SETD2
chr3	47087923	47088163	29072	SETD2
chr3	47098285	47099005	29072	SETD2
chr3	47103624	47103864	29072	SETD2
chr3	47105957	47106077	29072	SETD2
chr3	47108493	47108673	29072	SETD2
chr3	47125180	47125900	29072	SETD2
chr3	47127624	47127864	29072	SETD2
chr3	47129549	47129789	29072	SETD2
chr3	47139387	47139627	29072	SETD2
chr3	47142906	47143086	29072	SETD2
chr3	47144784	47144964	29072	SETD2
chr3	47147428	47147668	29072	SETD2
chr3	47155315	47155555	29072	SETD2
chr3	47158058	47158298	29072	SETD2
chr3	47161231	47161411	29072	SETD2
chr3	47161634	47166074	29072	SETD2
chr3	47168055	47168235	29072	SETD2
chr3	47205288	47205468	29072	SETD2
chr3	49397608	49397848	387	RHOA
chr3	49399873	49400113	387	RHOA
chr3	49405800	49406040	387	RHOA
chr3	49412824	49413064	387	RHOA
chr3	50367964	50368204	11186	RASSF1A
chr3	50368702	50368942	11186	RASSF1A
chr3	50368958	50369318	11186	RASSF1A
chr3	50369412	50369652	11186	RASSF1A
chr3	50374556	50374796	11186	RASSF1A
chr3	50375274	50375514	11186	RASSF1A
chr3	50377961	50378261	11186	RASSF1A
chr3	52436250	52436490	8314	BAP1
chr3	52436563	52436743	8314	BAP1
chr3	52436755	52436995	8314	BAP1
chr3	52437113	52437353	8314	BAP1
chr3	52437400	52437940	8314	BAP1
chr3	52438415	52438655	8314	BAP1
chr3	52439097	52439337	8314	BAP1
chr3	52439734	52439974	8314	BAP1
chr3	52440210	52440450	8314	BAP1
chr3	52440793	52440973	8314	BAP1
chr3	52441140	52441535	8314	BAP1
chr3	52441913	52442153	8314	BAP1
chr3	52442435	52442675	8314	BAP1
chr3	52443506	52443965	8314	BAP1
chr3	52582044	52582284	55193	PBRM1
chr3	52584424	52584664	55193	PBRM1
chr3	52584707	52584887	55193	PBRM1
chr3	52588697	52588937	55193	PBRM1
chr3	52592226	52592466	55193	PBRM1
chr3	52595763	52596003	55193	PBRM1
chr3	52597283	52597523	55193	PBRM1
chr3	52598037	52598277	55193	PBRM1
chr3	52610515	52610755	55193	PBRM1
chr3	52613022	52613262	55193	PBRM1
chr3	52620422	52620722	55193	PBRM1
chr3	52621327	52621567	55193	PBRM1
chr3	52623058	52623298	55193	PBRM1
chr3	52637522	52637762	55193	PBRM1
chr3	52643289	52644009	55193	PBRM1
chr3	52649299	52649539	55193	PBRM1
chr3	52651265	52651565	55193	PBRM1
chr3	52658844	52659024	55193	PBRM1
chr3	52661247	52661427	55193	PBRM1
chr3	52662860	52663100	55193	PBRM1
chr3	52668604	52668844	55193	PBRM1
chr3	52675925	52676105	55193	PBRM1
chr3	52677221	52677401	55193	PBRM1
chr3	52682333	52682513	55193	PBRM1
chr3	52685701	52685881	55193	PBRM1
chr3	52692152	52692392	55193	PBRM1
chr3	52696100	52696340	55193	PBRM1
chr3	52702443	52702683	55193	PBRM1
chr3	52712474	52712654	55193	PBRM1
chr3	52713538	52713778	55193	PBRM1
chr3	71008349	71008589	27086	FOXP1
chr3	71015003	71015243	27086	FOXP1
chr3	71019831	71020011	27086	FOXP1
chr3	71021126	71021366	27086	FOXP1
chr3	71021646	71021886	27086	FOXP1
chr3	71026022	71026262	27086	FOXP1
chr3	71026743	71026923	27086	FOXP1
chr3	71026959	71027199	27086	FOXP1
chr3	71037096	71037276	27086	FOXP1
chr3	71050076	71050256	27086	FOXP1
chr3	71064631	71064871	27086	FOXP1
chr3	71090460	71090700	27086	FOXP1
chr3	71096046	71096286	27086	FOXP1
chr3	71101642	71101822	27086	FOXP1
chr3	71102735	71102975	27086	FOXP1
chr3	71161617	71161857	27086	FOXP1
chr3	71179621	71179861	27086	FOXP1
chr3	71247000	71247240	27086	FOXP1
chr3	71247322	71247562	27086	FOXP1
chr3	89156852	89157032	2042	EPHA3
chr3	89176300	89176480	2042	EPHA3
chr3	89258979	89259699	2042	EPHA3
chr3	89390023	89390263	2042	EPHA3
chr3	89390892	89391252	2042	EPHA3
chr3	89444928	89445168	2042	EPHA3
chr3	89448441	89448681	2042	EPHA3
chr3	89456349	89456589	2042	EPHA3
chr3	89457158	89457338	2042	EPHA3
chr3	89462233	89462473	2042	EPHA3
chr3	89468327	89468567	2042	EPHA3
chr3	89478196	89478376	2042	EPHA3
chr3	89480284	89480524	2042	EPHA3
chr3	89498329	89498569	2042	EPHA3
chr3	89499303	89499543	2042	EPHA3
chr3	89521571	89521811	2042	EPHA3
chr3	89528479	89528719	2042	EPHA3
chr3	128199831	128200191	2624	GATA2
chr3	128200598	128200838	2624	GATA2
chr3	128202655	128202895	2624	GATA2
chr3	128204530	128205250	2624	GATA2
chr3	128205609	128205909	2624	GATA2
chr3	134514412	134514592	2047	EPHB1
chr3	134644599	134644779	2047	EPHB1
chr3	134670193	134670913	2047	EPHB1
chr3	134696737	134696917	2047	EPHB1
chr3	134825247	134825487	2047	EPHB1
chr3	134851543	134851903	2047	EPHB1
chr3	134872935	134873175	2047	EPHB1
chr3	134880820	134881060	2047	EPHB1
chr3	134884743	134884983	2047	EPHB1
chr3	134885725	134885905	2047	EPHB1
chr3	134898642	134898882	2047	EPHB1
chr3	134911391	134911691	2047	EPHB1
chr3	134920303	134920543	2047	EPHB1
chr3	134959944	134960184	2047	EPHB1
chr3	134967134	134967374	2047	EPHB1
chr3	134968135	134968375	2047	EPHB1
chr3	134977787	134978027	2047	EPHB1
chr3	138374179	138374419	5291	PIK3CB
chr3	138374929	138375169	5291	PIK3CB
chr3	138376484	138376724	5291	PIK3CB
chr3	138382689	138382929	5291	PIK3CB
chr3	138383841	138384081	5291	PIK3CB
chr3	138400765	138400945	5291	PIK3CB
chr3	138402454	138402694	5291	PIK3CB
chr3	138403435	138403675	5291	PIK3CB
chr3	138407676	138407856	5291	PIK3CB
chr3	138409793	138410033	5291	PIK3CB
chr3	138413568	138413808	5291	PIK3CB
chr3	138417722	138417962	5291	PIK3CB
chr3	138423219	138423399	5291	PIK3CB
chr3	138425945	138426185	5291	PIK3CB
chr3	138431008	138431188	5291	PIK3CB
chr3	138433285	138433585	5291	PIK3CB
chr3	138452151	138452331	5291	PIK3CB
chr3	138453440	138453680	5291	PIK3CB
chr3	138456518	138456758	5291	PIK3CB
chr3	138461393	138461633	5291	PIK3CB
chr3	138474592	138474832	5291	PIK3CB
chr3	138477979	138478219	5291	PIK3CB
chr3	142168237	142168477	545	ATR
chr3	142169319	142169499	545	ATR
chr3	142171866	142172106	545	ATR
chr3	142176401	142176641	545	ATR
chr3	142177756	142177996	545	ATR
chr3	142178026	142178266	545	ATR
chr3	142180736	142180976	545	ATR
chr3	142183902	142184142	545	ATR
chr3	142185150	142185390	545	ATR
chr3	142186722	142186962	545	ATR
chr3	142188144	142188444	545	ATR
chr3	142188886	142189066	545	ATR
chr3	142203932	142204172	545	ATR
chr3	142211943	142212183	545	ATR
chr3	142215162	142215402	545	ATR
chr3	142215824	142216064	545	ATR
chr3	142217407	142217647	545	ATR
chr3	142218424	142218604	545	ATR
chr3	142222138	142222318	545	ATR
chr3	142223942	142224182	545	ATR
chr3	142226741	142226981	545	ATR
chr3	142231086	142231326	545	ATR
chr3	142232291	142232531	545	ATR
chr3	142234176	142234416	545	ATR
chr3	142238481	142238721	545	ATR
chr3	142241506	142241746	545	ATR
chr3	142242817	142243057	545	ATR
chr3	142253864	142254104	545	ATR
chr3	142254906	142255086	545	ATR
chr3	142257275	142257515	545	ATR
chr3	142259709	142259949	545	ATR
chr3	142261462	142261642	545	ATR
chr3	142266539	142266779	545	ATR
chr3	142268299	142268539	545	ATR
chr3	142268938	142269178	545	ATR
chr3	142272034	142272274	545	ATR
chr3	142272411	142272881	545	ATR
chr3	142274699	142274999	545	ATR
chr3	142275200	142275440	545	ATR
chr3	142277421	142277661	545	ATR
chr3	142278067	142278307	545	ATR
chr3	142279080	142279320	545	ATR
chr3	142280053	142280293	545	ATR
chr3	142281062	142281962	545	ATR
chr3	142284912	142285152	545	ATR
chr3	142286860	142287040	545	ATR
chr3	142297426	142297606	545	ATR
chr3	169940387	169940627	5584	PRKCI
chr3	169952958	169953198	5584	PRKCI
chr3	169977711	169977891	5584	PRKCI
chr3	169981101	169981281	5584	PRKCI
chr3	169985655	169985835	5584	PRKCI
chr3	169988143	169988383	5584	PRKCI
chr3	169991010	169991190	5584	PRKCI
chr3	169992977	169993157	5584	PRKCI
chr3	169997982	169998222	5584	PRKCI
chr3	169998912	169999092	5584	PRKCI
chr3	169999622	169999802	5584	PRKCI
chr3	170002196	170002436	5584	PRKCI
chr3	170009595	170009775	5584	PRKCI
chr3	170011113	170011353	5584	PRKCI
chr3	170013648	170013828	5584	PRKCI
chr3	170015046	170015226	5584	PRKCI
chr3	170016720	170016960	5584	PRKCI
chr3	170020781	170020961	5584	PRKCI
chr3	178916580	178917000	5290	PIK3CA
chr3	178917462	178917702	5290	PIK3CA
chr3	178919052	178919352	5290	PIK3CA
chr3	178921304	178921604	5290	PIK3CA
chr3	178922243	178922423	5290	PIK3CA
chr3	178927315	178927555	5290	PIK3CA
chr3	178927929	178928405	5290	PIK3CA
chr3	178935939	178936179	5290	PIK3CA
chr3	178936934	178937114	5290	PIK3CA
chr3	178937303	178937543	5290	PIK3CA
chr3	178937668	178937908	5290	PIK3CA
chr3	178938739	178938979	5290	PIK3CA
chr3	178941801	178942041	5290	PIK3CA
chr3	178942428	178942668	5290	PIK3CA
chr3	178943698	178943878	5290	PIK3CA
chr3	178947024	178947264	5290	PIK3CA
chr3	178947730	178948208	5290	PIK3CA
chr3	178951866	178952166	5290	PIK3CA
chr3	181430117	181431137	6657	SOX2
chr3	183209685	183210045	89857	KLHL6
chr3	183210268	183210508	89857	KLHL6
chr3	183211847	183212087	89857	KLHL6
chr3	183217346	183217646	89857	KLHL6
chr3	183225830	183226310	89857	KLHL6
chr3	183245595	183245835	89857	KLHL6
chr3	183273114	183273474	89857	KLHL6
chr3	189349245	189349425	8626	TP63
chr3	189455472	189455712	8626	TP63
chr3	189456376	189456616	8626	TP63
chr3	189507520	189507700	8626	TP63
chr3	189526037	189526337	8626	TP63
chr3	189581993	189582233	8626	TP63
chr3	189584408	189584648	8626	TP63
chr3	189585556	189585796	8626	TP63
chr3	189586316	189586556	8626	TP63
chr3	189587063	189587243	8626	TP63
chr3	189590595	189590835	8626	TP63
chr3	189597767	189598007	8626	TP63
chr3	189604141	189604381	8626	TP63
chr3	189607080	189607320	8626	TP63
chr3	189608534	189608714	8626	TP63
chr3	189611962	189612322	8626	TP63
chr4	1795642	1795822	2261	FGFR3
chr4	1800965	1801265	2261	FGFR3
chr4	1801416	1801596	2261	FGFR3
chr4	1803058	1803510	2261	FGFR3
chr4	1803536	1803776	2261	FGFR3
chr4	1804595	1804835	2261	FGFR3
chr4	1805370	1805610	2261	FGFR3
chr4	1806031	1806271	2261	FGFR3
chr4	1806501	1806741	2261	FGFR3
chr4	55124863	55125043	5156	PDGFRA
chr4	55127240	55127600	5156	PDGFRA
chr4	55129798	55130158	5156	PDGFRA
chr4	55131030	55131270	5156	PDGFRA
chr4	55133421	55133661	5156	PDGFRA
chr4	55133693	55133933	5156	PDGFRA
chr4	55136737	55136977	5156	PDGFRA
chr4	55138503	55138743	5156	PDGFRA
chr4	55139680	55139920	5156	PDGFRA
chr4	55140654	55140834	5156	PDGFRA
chr4	55140953	55141193	5156	PDGFRA
chr4	55143486	55143726	5156	PDGFRA
chr4	55143997	55144237	5156	PDGFRA
chr4	55144485	55144725	5156	PDGFRA
chr4	55144933	55145113	5156	PDGFRA
chr4	55146445	55146685	5156	PDGFRA
chr4	55151475	55151715	5156	PDGFRA
chr4	55151948	55152188	5156	PDGFRA
chr4	55153532	55153772	5156	PDGFRA
chr4	55154925	55155105	5156	PDGFRA
chr4	55155108	55155348	5156	PDGFRA
chr4	55156450	55156750	5156	PDGFRA
chr4	55161245	55161485	5156	PDGFRA
chr4	55524124	55524304	3815	KIT
chr4	55561662	55561962	3815	KIT
chr4	55564410	55564770	3815	KIT
chr4	55565743	55565983	3815	KIT
chr4	55569853	55570093	3815	KIT
chr4	55573238	55573478	3815	KIT
chr4	55575527	55575767	3815	KIT
chr4	55589686	55589926	3815	KIT
chr4	55591999	55592239	3815	KIT
chr4	55593316	55593764	3815	KIT
chr4	55593920	55594351	3815	KIT
chr4	55595455	55595695	3815	KIT
chr4	55597449	55597629	3815	KIT
chr4	55597976	55598216	3815	KIT
chr4	55599176	55599416	3815	KIT
chr4	55602599	55602839	3815	KIT
chr4	55602846	55603026	3815	KIT
chr4	55603273	55603513	3815	KIT
chr4	55604538	55604778	3815	KIT
chr4	55946068	55946368	3791	KDR
chr4	55948075	55948255	3791	KDR
chr4	55948662	55948842	3791	KDR
chr4	55953729	55953969	3791	KDR
chr4	55954967	55955207	3791	KDR
chr4	55955500	55955680	3791	KDR
chr4	55955793	55956033	3791	KDR
chr4	55956063	55956303	3791	KDR
chr4	55958742	55958922	3791	KDR
chr4	55960925	55961165	3791	KDR
chr4	55961697	55961877	3791	KDR
chr4	55962332	55962572	3791	KDR
chr4	55963760	55964000	3791	KDR
chr4	55964251	55964491	3791	KDR
chr4	55964796	55965036	3791	KDR
chr4	55968037	55968277	3791	KDR
chr4	55968481	55968721	3791	KDR
chr4	55970770	55971190	3791	KDR
chr4	55971932	55972172	3791	KDR
chr4	55972795	55973035	3791	KDR
chr4	55973861	55974101	3791	KDR
chr4	55976531	55976997	3791	KDR
chr4	55979439	55979679	3791	KDR
chr4	55980242	55980482	3791	KDR
chr4	55981004	55981244	3791	KDR
chr4	55981392	55981632	3791	KDR
chr4	55984748	55984988	3791	KDR
chr4	55987220	55987400	3791	KDR
chr4	55991336	55991516	3791	KDR
chr4	66189764	66190004	2044	EPHA5
chr4	66197646	66197886	2044	EPHA5
chr4	66201626	66201866	2044	EPHA5
chr4	66213726	66213966	2044	EPHA5
chr4	66217091	66217331	2044	EPHA5
chr4	66218700	66218880	2044	EPHA5
chr4	66230707	66230947	2044	EPHA5
chr4	66231592	66231832	2044	EPHA5
chr4	66233018	66233198	2044	EPHA5
chr4	66242658	66242838	2044	EPHA5
chr4	66270024	66270264	2044	EPHA5
chr4	66279961	66280201	2044	EPHA5
chr4	66286100	66286340	2044	EPHA5
chr4	66356082	66356442	2044	EPHA5
chr4	66361063	66361303	2044	EPHA5
chr4	66467330	66468050	2044	EPHA5
chr4	66509022	66509202	2044	EPHA5
chr4	66535195	66535435	2044	EPHA5
chr4	66535439	66535619	2044	EPHA5
chr4	106111544	106111724	54790	TET2
chr4	106155025	106158625	54790	TET2
chr4	106162452	106162632	54790	TET2
chr4	106163947	106164127	54790	TET2
chr4	106164710	106164950	54790	TET2
chr4	106180730	106180970	54790	TET2
chr4	106182870	106183050	54790	TET2
chr4	106190715	106190955	54790	TET2
chr4	106193687	106194107	54790	TET2
chr4	106196071	106196251	54790	TET2
chr4	106196309	106197689	54790	TET2
chr4	126237543	126242763	79633	FAT4
chr4	126315034	126315214	79633	FAT4
chr4	126319884	126320124	79633	FAT4
chr4	126328015	126328315	79633	FAT4
chr4	126329553	126329973	79633	FAT4
chr4	126336019	126336979	79633	FAT4
chr4	126337569	126337809	79633	FAT4
chr4	126355369	126355609	79633	FAT4
chr4	126367422	126367722	79633	FAT4
chr4	126369590	126370070	79633	FAT4
chr4	126370076	126373976	79633	FAT4
chr4	126384649	126384889	79633	FAT4
chr4	126389640	126390000	79633	FAT4
chr4	126397267	126397447	79633	FAT4
chr4	126398278	126398578	79633	FAT4
chr4	126400837	126401077	79633	FAT4
chr4	126402664	126402904	79633	FAT4
chr4	126408480	126408780	79633	FAT4
chr4	126411029	126412949	79633	FAT4
chr4	153244016	153244316	55294	FBXW7
chr4	153245320	153245560	55294	FBXW7
chr4	153247120	153247420	55294	FBXW7
chr4	153249330	153249570	55294	FBXW7
chr4	153250760	153251000	55294	FBXW7
chr4	153251831	153252071	55294	FBXW7
chr4	153253679	153253919	55294	FBXW7
chr4	153258900	153259140	55294	FBXW7
chr4	153268006	153268246	55294	FBXW7
chr4	153269763	153269943	55294	FBXW7
chr4	153271144	153271324	55294	FBXW7
chr4	153273601	153273901	55294	FBXW7
chr4	153303293	153303533	55294	FBXW7
chr4	153332383	153332976	55294	FBXW7
chr4	187509729	187510389	2195	FAT1
chr4	187511449	187511629	2195	FAT1
chr4	187511654	187511894	2195	FAT1
chr4	187513786	187513966	2195	FAT1
chr4	187516791	187517031	2195	FAT1
chr4	187517679	187518339	2195	FAT1
chr4	187518770	187519010	2195	FAT1
chr4	187519082	187519322	2195	FAT1
chr4	187521012	187521552	2195	FAT1
chr4	187522381	187522621	2195	FAT1
chr4	187524002	187524242	2195	FAT1
chr4	187524310	187525150	2195	FAT1
chr4	187525509	187525749	2195	FAT1
chr4	187527175	187527415	2195	FAT1
chr4	187530285	187530525	2195	FAT1
chr4	187530941	187531181	2195	FAT1
chr4	187532524	187532944	2195	FAT1
chr4	187534229	187534529	2195	FAT1
chr4	187535301	187535541	2195	FAT1
chr4	187538136	187538376	2195	FAT1
chr4	187538825	187542965	2195	FAT1
chr4	187549292	187549532	2195	FAT1
chr4	187549629	187549929	2195	FAT1
chr4	187554787	187555027	2195	FAT1
chr4	187557163	187557403	2195	FAT1
chr4	187557723	187558083	2195	FAT1
chr4	187560816	187560996	2195	FAT1
chr4	187584429	187584789	2195	FAT1
chr4	187627698	187630998	2195	FAT1
chr5	1253774	1254014	7015	TERT
chr5	1254431	1254671	7015	TERT
chr5	1255343	1255583	7015	TERT
chr5	1258653	1258833	7015	TERT
chr5	1260531	1260771	7015	TERT
chr5	1264492	1264732	7015	TERT
chr5	1266524	1266704	7015	TERT
chr5	1268571	1268811	7015	TERT
chr5	1271186	1271366	7015	TERT
chr5	1272257	1272437	7015	TERT
chr5	1278713	1278953	7015	TERT
chr5	1279375	1279615	7015	TERT
chr5	1280242	1280482	7015	TERT
chr5	1282521	1282761	7015	TERT
chr5	1293413	1294793	7015	TERT
chr5	1294874	1295114	7015	TERT
chr5	10973544	10973844	1501	CTNND2
chr5	10981831	10982011	1501	CTNND2
chr5	10986733	10986913	1501	CTNND2
chr5	10988168	10988408	1501	CTNND2
chr5	10992605	10992845	1501	CTNND2
chr5	11018037	11018217	1501	CTNND2
chr5	11022865	11023105	1501	CTNND2
chr5	11082762	11083002	1501	CTNND2
chr5	11083939	11084119	1501	CTNND2
chr5	11098653	11098893	1501	CTNND2
chr5	11110942	11111182	1501	CTNND2
chr5	11117500	11117740	1501	CTNND2
chr5	11159659	11159899	1501	CTNND2
chr5	11199546	11199786	1501	CTNND2
chr5	11236748	11236988	1501	CTNND2
chr5	11346461	11346761	1501	CTNND2
chr5	11364784	11365024	1501	CTNND2
chr5	11384753	11385173	1501	CTNND2
chr5	11385279	11385459	1501	CTNND2
chr5	11397108	11397348	1501	CTNND2
chr5	11411585	11411825	1501	CTNND2
chr5	11412073	11412253	1501	CTNND2
chr5	11564991	11565231	1501	CTNND2
chr5	11732195	11732435	1501	CTNND2
chr5	11903856	11904036	1501	CTNND2
chr5	14143888	14144068	7204	TRIO
chr5	14183973	14184153	7204	TRIO
chr5	14270880	14271060	7204	TRIO
chr5	14280367	14280607	7204	TRIO
chr5	14286955	14287195	7204	TRIO
chr5	14290810	14291350	7204	TRIO
chr5	14293061	14293301	7204	TRIO
chr5	14297156	14297396	7204	TRIO
chr5	14304515	14304755	7204	TRIO
chr5	14316586	14316886	7204	TRIO
chr5	14330827	14331067	7204	TRIO
chr5	14336620	14336860	7204	TRIO
chr5	14358251	14358491	7204	TRIO
chr5	14359432	14359672	7204	TRIO
chr5	14363818	14364058	7204	TRIO
chr5	14364721	14364961	7204	TRIO
chr5	14366908	14367148	7204	TRIO
chr5	14368792	14369032	7204	TRIO
chr5	14369437	14369677	7204	TRIO
chr5	14374274	14374514	7204	TRIO
chr5	14378058	14378298	7204	TRIO
chr5	14381179	14381419	7204	TRIO
chr5	14387523	14387763	7204	TRIO
chr5	14387778	14388018	7204	TRIO
chr5	14388664	14388844	7204	TRIO
chr5	14389332	14389572	7204	TRIO
chr5	14390284	14390464	7204	TRIO
chr5	14390964	14391144	7204	TRIO
chr5	14394102	14394282	7204	TRIO
chr5	14397087	14397327	7204	TRIO
chr5	14398963	14399263	7204	TRIO
chr5	14401002	14401242	7204	TRIO
chr5	14405907	14406147	7204	TRIO
chr5	14406641	14406821	7204	TRIO
chr5	14419858	14420158	7204	TRIO
chr5	14461093	14461453	7204	TRIO
chr5	14462828	14463068	7204	TRIO
chr5	14465611	14465791	7204	TRIO
chr5	14471380	14471620	7204	TRIO
chr5	14472643	14472823	7204	TRIO
chr5	14474034	14474274	7204	TRIO
chr5	14476947	14477127	7204	TRIO
chr5	14479324	14479504	7204	TRIO
chr5	14479983	14480163	7204	TRIO
chr5	14481277	14481457	7204	TRIO
chr5	14481598	14481778	7204	TRIO
chr5	14482666	14482906	7204	TRIO
chr5	14485146	14485386	7204	TRIO
chr5	14487447	14487627	7204	TRIO
chr5	14487739	14487859	7204	TRIO
chr5	14487914	14488394	7204	TRIO
chr5	14488993	14489233	7204	TRIO
chr5	14490838	14491018	7204	TRIO
chr5	14492649	14492949	7204	TRIO
chr5	14496936	14497176	7204	TRIO
chr5	14497879	14498059	7204	TRIO
chr5	14498158	14498398	7204	TRIO
chr5	14498568	14498808	7204	TRIO
chr5	14502636	14502816	7204	TRIO
chr5	14504481	14504721	7204	TRIO
chr5	14507179	14507419	7204	TRIO
chr5	14507959	14508559	7204	TRIO
chr5	14531777	14531957	7204	TRIO
chr5	24487746	24488286	1008	CDH10
chr5	24491660	24491960	1008	CDH10
chr5	24492859	24493099	1008	CDH10
chr5	24498447	24498687	1008	CDH10
chr5	24505168	24505408	1008	CDH10
chr5	24509651	24509951	1008	CDH10
chr5	24511409	24511649	1008	CDH10
chr5	24535184	24535424	1008	CDH10
chr5	24535751	24535991	1008	CDH10
chr5	24537455	24537815	1008	CDH10
chr5	24593333	24593633	1008	CDH10
chr5	26881218	26881758	1007	CDH9
chr5	26885698	26886221	1007	CDH9
chr5	26889885	26890125	1007	CDH9
chr5	26890484	26890724	1007	CDH9
chr5	26902561	26902861	1007	CDH9
chr5	26903719	26903959	1007	CDH9
chr5	26906031	26906271	1007	CDH9
chr5	26906767	26907007	1007	CDH9
chr5	26915704	26916064	1007	CDH9
chr5	26988176	26988476	1007	CDH9
chr5	35857057	35857237	3575	IL7R
chr5	35860902	35861142	3575	IL7R
chr5	35867373	35867673	3575	IL7R
chr5	35871116	35871356	3575	IL7R
chr5	35873545	35873785	3575	IL7R
chr5	35874507	35874687	3575	IL7R
chr5	35875484	35875724	3575	IL7R
chr5	35876066	35876606	3575	IL7R
chr5	38942352	38942532	253260	RICTOR
chr5	38942883	38943123	253260	RICTOR
chr5	38944489	38944729	253260	RICTOR
chr5	38944972	38945212	253260	RICTOR
chr5	38945559	38945859	253260	RICTOR
chr5	38946521	38946701	253260	RICTOR
chr5	38947334	38947574	253260	RICTOR
chr5	38949403	38949583	253260	RICTOR
chr5	38949777	38950857	253260	RICTOR
chr5	38952262	38952562	253260	RICTOR
chr5	38953019	38953259	253260	RICTOR
chr5	38953518	38953698	253260	RICTOR
chr5	38954829	38955009	253260	RICTOR
chr5	38955631	38955871	253260	RICTOR
chr5	38957702	38957882	253260	RICTOR
chr5	38958492	38958672	253260	RICTOR
chr5	38958739	38958979	253260	RICTOR
chr5	38959239	38959479	253260	RICTOR
chr5	38959860	38960100	253260	RICTOR
chr5	38960447	38960687	253260	RICTOR
chr5	38962349	38962529	253260	RICTOR
chr5	38962534	38962774	253260	RICTOR
chr5	38962940	38963180	253260	RICTOR
chr5	38964823	38965063	253260	RICTOR
chr5	38966692	38966872	253260	RICTOR
chr5	38967205	38967385	253260	RICTOR
chr5	38967393	38967573	253260	RICTOR
chr5	38967998	38968178	253260	RICTOR
chr5	38971929	38972109	253260	RICTOR
chr5	38975582	38975762	253260	RICTOR
chr5	38978628	38978808	253260	RICTOR
chr5	38981933	38982173	253260	RICTOR
chr5	38990993	38991233	253260	RICTOR
chr5	38996862	38997042	253260	RICTOR
chr5	39002582	39002822	253260	RICTOR
chr5	39003601	39003781	253260	RICTOR
chr5	39021099	39021279	253260	RICTOR
chr5	39074189	39074544	253260	RICTOR
chr5	56111371	56111911	4214	MAP3K1
chr5	56152381	56152621	4214	MAP3K1
chr5	56155521	56155761	4214	MAP3K1
chr5	56160540	56160780	4214	MAP3K1
chr5	56161104	56161344	4214	MAP3K1
chr5	56161609	56161849	4214	MAP3K1
chr5	56167677	56167917	4214	MAP3K1
chr5	56168418	56168598	4214	MAP3K1
chr5	56168621	56168861	4214	MAP3K1
chr5	56170847	56171147	4214	MAP3K1
chr5	56174747	56174987	4214	MAP3K1
chr5	56176493	56176673	4214	MAP3K1
chr5	56176884	56177124	4214	MAP3K1
chr5	56177377	56177857	4214	MAP3K1
chr5	56177868	56178708	4214	MAP3K1
chr5	56179309	56179549	4214	MAP3K1
chr5	56180451	56180691	4214	MAP3K1
chr5	56181700	56181940	4214	MAP3K1
chr5	56183155	56183395	4214	MAP3K1
chr5	56183998	56184238	4214	MAP3K1
chr5	56189312	56189552	4214	MAP3K1
chr5	67522490	67522850	5295	PIK3R1
chr5	67535655	67535835	5295	PIK3R1
chr5	67569173	67569353	5295	PIK3R1
chr5	67569713	67569893	5295	PIK3R1
chr5	67575375	67575615	5295	PIK3R1
chr5	67576336	67576576	5295	PIK3R1
chr5	67576704	67576884	5295	PIK3R1
chr5	67584481	67584661	5295	PIK3R1
chr5	67586489	67586729	5295	PIK3R1
chr5	67588017	67588422	5295	PIK3R1
chr5	67588887	67589067	5295	PIK3R1
chr5	67589100	67589340	5295	PIK3R1
chr5	67589479	67589719	5295	PIK3R1
chr5	67590314	67590554	5295	PIK3R1
chr5	67590943	67591183	5295	PIK3R1
chr5	67591191	67591371	5295	PIK3R1
chr5	67591951	67592191	5295	PIK3R1
chr5	67593214	67593454	5295	PIK3R1
chr5	89854633	89854813	84059	GPR98
chr5	89910623	89910863	84059	GPR98
chr5	89913575	89913815	84059	GPR98
chr5	89914868	89915048	84059	GPR98
chr5	89918327	89918567	84059	GPR98
chr5	89920883	89921123	84059	GPR98
chr5	89923010	89923610	84059	GPR98
chr5	89924363	89924663	84059	GPR98
chr5	89925011	89925371	84059	GPR98
chr5	89930898	89931138	84059	GPR98
chr5	89933503	89933803	84059	GPR98
chr5	89938395	89938635	84059	GPR98
chr5	89938645	89938885	84059	GPR98
chr5	89939589	89939829	84059	GPR98
chr5	89940484	89940724	84059	GPR98
chr5	89941726	89941966	84059	GPR98
chr5	89943297	89943597	84059	GPR98
chr5	89947363	89947603	84059	GPR98
chr5	89948151	89948391	84059	GPR98
chr5	89949007	89949787	84059	GPR98
chr5	89953698	89954118	84059	GPR98
chr5	89968330	89968570	84059	GPR98
chr5	89969840	89970080	84059	GPR98
chr5	89971040	89971280	84059	GPR98
chr5	89971841	89972081	84059	GPR98
chr5	89975315	89975495	84059	GPR98
chr5	89977081	89977321	84059	GPR98
chr5	89979377	89980037	84059	GPR98
chr5	89981584	89981824	84059	GPR98
chr5	89985665	89985905	84059	GPR98
chr5	89986585	89986885	84059	GPR98
chr5	89988392	89988632	84059	GPR98
chr5	89989692	89990532	84059	GPR98
chr5	89992738	89992978	84059	GPR98
chr5	89999426	89999666	84059	GPR98
chr5	90000153	90000333	84059	GPR98
chr5	90001186	90001426	84059	GPR98
chr5	90002009	90002249	84059	GPR98
chr5	90004589	90004769	84059	GPR98
chr5	90006746	90006926	84059	GPR98
chr5	90006949	90007189	84059	GPR98
chr5	90008054	90008294	84059	GPR98
chr5	90012264	90012564	84059	GPR98
chr5	90015832	90016072	84059	GPR98
chr5	90016693	90016933	84059	GPR98
chr5	90020607	90020847	84059	GPR98
chr5	90020855	90021095	84059	GPR98
chr5	90021299	90021539	84059	GPR98
chr5	90024467	90024767	84059	GPR98
chr5	90025399	90025639	84059	GPR98
chr5	90040852	90041092	84059	GPR98
chr5	90041389	90041629	84059	GPR98
chr5	90046320	90046560	84059	GPR98
chr5	90049368	90049668	84059	GPR98
chr5	90050780	90051020	84059	GPR98
chr5	90052238	90052478	84059	GPR98
chr5	90052766	90053006	84059	GPR98
chr5	90055200	90055440	84059	GPR98
chr5	90059083	90059323	84059	GPR98
chr5	90069941	90070181	84059	GPR98
chr5	90072211	90072451	84059	GPR98
chr5	90073670	90073910	84059	GPR98
chr5	90074214	90074454	84059	GPR98
chr5	90074647	90074947	84059	GPR98
chr5	90077200	90077440	84059	GPR98
chr5	90078921	90079161	84059	GPR98
chr5	90079644	90079884	84059	GPR98
chr5	90083857	90084157	84059	GPR98
chr5	90085473	90085713	84059	GPR98
chr5	90086656	90087196	84059	GPR98
chr5	90098507	90098747	84059	GPR98
chr5	90101067	90101307	84059	GPR98
chr5	90103366	90103606	84059	GPR98
chr5	90106032	90107172	84059	GPR98
chr5	90111374	90111614	84059	GPR98
chr5	90119207	90119447	84059	GPR98
chr5	90124731	90125031	84059	GPR98
chr5	90136358	90136838	84059	GPR98
chr5	90144425	90144665	84059	GPR98
chr5	90149075	90149375	84059	GPR98
chr5	90149801	90150041	84059	GPR98
chr5	90151517	90151757	84059	GPR98
chr5	90159503	90159743	84059	GPR98
chr5	90261169	90261409	84059	GPR98
chr5	90281129	90281369	84059	GPR98
chr5	90368222	90368462	84059	GPR98
chr5	90397976	90398216	84059	GPR98
chr5	90445825	90446065	84059	GPR98
chr5	90449006	90449246	84059	GPR98
chr5	90459537	90459777	84059	GPR98
chr5	112043376	112043616	324	APC
chr5	112090534	112090774	324	APC
chr5	112101974	112102154	324	APC
chr5	112102866	112103106	324	APC
chr5	112111305	112111485	324	APC
chr5	112116425	112116665	324	APC
chr5	112128094	112128274	324	APC
chr5	112136920	112137100	324	APC
chr5	112151150	112151330	324	APC
chr5	112154641	112155061	324	APC
chr5	112157550	112157730	324	APC
chr5	112158940	112159120	324	APC
chr5	112162754	112162994	324	APC
chr5	112163564	112163744	324	APC
chr5	112164490	112164730	324	APC
chr5	112170634	112170874	324	APC
chr5	112173236	112179836	324	APC
chr5	112192267	112192447	324	APC
chr5	112198128	112198308	324	APC
chr5	127595123	127595543	2201	FBN2
chr5	127597393	127597633	2201	FBN2
chr5	127599082	127599382	2201	FBN2
chr5	127607630	127607870	2201	FBN2
chr5	127609475	127609715	2201	FBN2
chr5	127610196	127610436	2201	FBN2
chr5	127611670	127611910	2201	FBN2
chr5	127613514	127613754	2201	FBN2
chr5	127614309	127614549	2201	FBN2
chr5	127615826	127616066	2201	FBN2
chr5	127622327	127622567	2201	FBN2
chr5	127622940	127623180	2201	FBN2
chr5	127624069	127624309	2201	FBN2
chr5	127624761	127625001	2201	FBN2
chr5	127625516	127625696	2201	FBN2
chr5	127626379	127626619	2201	FBN2
chr5	127627163	127627403	2201	FBN2
chr5	127636448	127636688	2201	FBN2
chr5	127637017	127637257	2201	FBN2
chr5	127638602	127638842	2201	FBN2
chr5	127640591	127640831	2201	FBN2
chr5	127641145	127641385	2201	FBN2
chr5	127641457	127641697	2201	FBN2
chr5	127642770	127642950	2201	FBN2
chr5	127644894	127645134	2201	FBN2
chr5	127645617	127645857	2201	FBN2
chr5	127646934	127647174	2201	FBN2
chr5	127647520	127647700	2201	FBN2
chr5	127648286	127648526	2201	FBN2
chr5	127653781	127654021	2201	FBN2
chr5	127654511	127654751	2201	FBN2
chr5	127664305	127664545	2201	FBN2
chr5	127666205	127666445	2201	FBN2
chr5	127668544	127668784	2201	FBN2
chr5	127670353	127670593	2201	FBN2
chr5	127670811	127671051	2201	FBN2
chr5	127671087	127671327	2201	FBN2
chr5	127671622	127671862	2201	FBN2
chr5	127673631	127673871	2201	FBN2
chr5	127674568	127674808	2201	FBN2
chr5	127680019	127680259	2201	FBN2
chr5	127681012	127681312	2201	FBN2
chr5	127684981	127685221	2201	FBN2
chr5	127685581	127685761	2201	FBN2
chr5	127686508	127686748	2201	FBN2
chr5	127692907	127693147	2201	FBN2
chr5	127697358	127697598	2201	FBN2
chr5	127700235	127700475	2201	FBN2
chr5	127702006	127702186	2201	FBN2
chr5	127704830	127705070	2201	FBN2
chr5	127710261	127710501	2201	FBN2
chr5	127712364	127712604	2201	FBN2
chr5	127713387	127713627	2201	FBN2
chr5	127714403	127714643	2201	FBN2
chr5	127727659	127727899	2201	FBN2
chr5	127728794	127729094	2201	FBN2
chr5	127730770	127731010	2201	FBN2
chr5	127744309	127744549	2201	FBN2
chr5	127777938	127778118	2201	FBN2
chr5	127782116	127782356	2201	FBN2
chr5	127800395	127800635	2201	FBN2
chr5	127854923	127855103	2201	FBN2
chr5	127863522	127863702	2201	FBN2
chr5	127866246	127866426	2201	FBN2
chr5	127872045	127872225	2201	FBN2
chr5	127873019	127873319	2201	FBN2
chr5	131892960	131893200	10111	RAD50
chr5	131894927	131895107	10111	RAD50
chr5	131911424	131911664	10111	RAD50
chr5	131914981	131915221	10111	RAD50
chr5	131915535	131915775	10111	RAD50
chr5	131923197	131923437	10111	RAD50
chr5	131923578	131923818	10111	RAD50
chr5	131924355	131924595	10111	RAD50
chr5	131925305	131925545	10111	RAD50
chr5	131926886	131927126	10111	RAD50
chr5	131927527	131927767	10111	RAD50
chr5	131930528	131930768	10111	RAD50
chr5	131931233	131931533	10111	RAD50
chr5	131938966	131939206	10111	RAD50
chr5	131939554	131939794	10111	RAD50
chr5	131940474	131940714	10111	RAD50
chr5	131944286	131944526	10111	RAD50
chr5	131944741	131944921	10111	RAD50
chr5	131944925	131945165	10111	RAD50
chr5	131951638	131951878	10111	RAD50
chr5	131953723	131954023	10111	RAD50
chr5	131972761	131972941	10111	RAD50
chr5	131973723	131973963	10111	RAD50
chr5	131976310	131976550	10111	RAD50
chr5	131977842	131978082	10111	RAD50
chr5	131978648	131978828	10111	RAD50
chr5	138117545	138117785	1495	CTNNA1
chr5	138117919	138118099	1495	CTNNA1
chr5	138118844	138119084	1495	CTNNA1
chr5	138145689	138145929	1495	CTNNA1
chr5	138147811	138148051	1495	CTNNA1
chr5	138160203	138160503	1495	CTNNA1
chr5	138163185	138163425	1495	CTNNA1
chr5	138216671	138216851	1495	CTNNA1
chr5	138221850	138222030	1495	CTNNA1
chr5	138223134	138223374	1495	CTNNA1
chr5	138239993	138240173	1495	CTNNA1
chr5	138253388	138253628	1495	CTNNA1
chr5	138260178	138260418	1495	CTNNA1
chr5	138260900	138261140	1495	CTNNA1
chr5	138264869	138265109	1495	CTNNA1
chr5	138266132	138266372	1495	CTNNA1
chr5	138266451	138266691	1495	CTNNA1
chr5	138268213	138268453	1495	CTNNA1
chr5	138268515	138268695	1495	CTNNA1
chr5	138269454	138269814	1495	CTNNA1
chr5	141000979	141001159	8841	HDAC3
chr5	141004733	141004973	8841	HDAC3
chr5	141005201	141005381	8841	HDAC3
chr5	141005518	141005698	8841	HDAC3
chr5	141005715	141005895	8841	HDAC3
chr5	141007401	141007581	8841	HDAC3
chr5	141007627	141007807	8841	HDAC3
chr5	141008075	141008255	8841	HDAC3
chr5	141008686	141008926	8841	HDAC3
chr5	141009188	141009544	8841	HDAC3
chr5	141009561	141009741	8841	HDAC3
chr5	141014328	141014568	8841	HDAC3
chr5	141016065	141016404	8841	HDAC3
chr5	149495297	149495537	5159	PDGFRB
chr5	149497146	149497446	5159	PDGFRB
chr5	149498242	149498482	5159	PDGFRB
chr5	149498989	149499169	5159	PDGFRB
chr5	149499510	149499750	5159	PDGFRB
chr5	149500391	149500631	5159	PDGFRB
chr5	149500705	149500945	5159	PDGFRB
chr5	149501402	149501642	5159	PDGFRB
chr5	149502564	149502804	5159	PDGFRB
chr5	149503747	149503987	5159	PDGFRB
chr5	149504221	149504461	5159	PDGFRB
chr5	149504953	149505193	5159	PDGFRB
chr5	149506039	149506219	5159	PDGFRB
chr5	149509305	149509545	5159	PDGFRB
chr5	149510043	149510283	5159	PDGFRB
chr5	149511510	149511750	5159	PDGFRB
chr5	149512288	149512528	5159	PDGFRB
chr5	149513115	149513355	5159	PDGFRB
chr5	149513387	149513627	5159	PDGFRB
chr5	149514248	149514608	5159	PDGFRB
chr5	149515099	149515459	5159	PDGFRB
chr5	149516500	149516680	5159	PDGFRB
chr5	150885091	150885691	2196	FAT2
chr5	150886703	150887183	2196	FAT2
chr5	150889538	150889778	2196	FAT2
chr5	150891706	150892186	2196	FAT2
chr5	150897133	150897373	2196	FAT2
chr5	150900821	150901661	2196	FAT2
chr5	150905307	150905547	2196	FAT2
chr5	150906746	150906986	2196	FAT2
chr5	150907505	150907745	2196	FAT2
chr5	150908725	150908965	2196	FAT2
chr5	150911130	150911550	2196	FAT2
chr5	150913936	150914236	2196	FAT2
chr5	150917310	150917550	2196	FAT2
chr5	150920105	150920345	2196	FAT2
chr5	150921831	150925911	2196	FAT2
chr5	150928840	150929080	2196	FAT2
chr5	150930111	150930471	2196	FAT2
chr5	150930977	150931217	2196	FAT2
chr5	150932722	150932962	2196	FAT2
chr5	150933898	150934258	2196	FAT2
chr5	150935843	150936023	2196	FAT2
chr5	150942862	150943222	2196	FAT2
chr5	150945212	150948512	2196	FAT2
chr5	170814891	170815071	4869	NPM1
chr5	170817004	170817184	4869	NPM1
chr5	170818248	170818488	4869	NPM1
chr5	170818666	170818846	4869	NPM1
chr5	170819646	170819956	4869	NPM1
chr5	170819960	170820140	4869	NPM1
chr5	170827795	170827975	4869	NPM1
chr5	170832236	170832476	4869	NPM1
chr5	170833314	170833494	4869	NPM1
chr5	170834650	170834830	4869	NPM1
chr5	170837459	170837639	4869	NPM1
chr5	176516558	176516738	2264	FGFR4
chr5	176516797	176516977	2264	FGFR4
chr5	176517372	176517672	2264	FGFR4
chr5	176517695	176517875	2264	FGFR4
chr5	176517901	176518141	2264	FGFR4
chr5	176518627	176518867	2264	FGFR4
chr5	176519296	176519536	2264	FGFR4
chr5	176519595	176519835	2264	FGFR4
chr5	176520105	176520803	2264	FGFR4
chr5	176522265	176522505	2264	FGFR4
chr5	176522508	176522748	2264	FGFR4
chr5	176522998	176523412	2264	FGFR4
chr5	176523553	176523793	2264	FGFR4
chr5	176524225	176524465	2264	FGFR4
chr5	176524482	176524722	2264	FGFR4
chr5	176562087	176563047	64324	NSD1
chr5	176563924	176564104	64324	NSD1
chr5	176618832	176619072	64324	NSD1
chr5	176631086	176631326	64324	NSD1
chr5	176636626	176639206	64324	NSD1
chr5	176662763	176663003	64324	NSD1
chr5	176665222	176665522	64324	NSD1
chr5	176666691	176666931	64324	NSD1
chr5	176671143	176671323	64324	NSD1
chr5	176673617	176673857	64324	NSD1
chr5	176675133	176675373	64324	NSD1
chr5	176678672	176678912	64324	NSD1
chr5	176683931	176684171	64324	NSD1
chr5	176686959	176687199	64324	NSD1
chr5	176694520	176694760	64324	NSD1
chr5	176696585	176696825	64324	NSD1
chr5	176700608	176700848	64324	NSD1
chr5	176707550	176707850	64324	NSD1
chr5	176709403	176709643	64324	NSD1
chr5	176710738	176710978	64324	NSD1
chr5	176715752	176715992	64324	NSD1
chr5	176718936	176719176	64324	NSD1
chr5	176720806	176722486	64324	NSD1
chr5	179663337	179663577	5601	MAPK9
chr5	179665277	179665457	5601	MAPK9
chr5	179666865	179667045	5601	MAPK9
chr5	179667972	179668212	5601	MAPK9
chr5	179669543	179669783	5601	MAPK9
chr5	179674333	179674751	5601	MAPK9
chr5	179674800	179674980	5601	MAPK9
chr5	179675935	179676175	5601	MAPK9
chr5	179688651	179688891	5601	MAPK9
chr5	179691719	179691899	5601	MAPK9
chr5	179696224	179696464	5601	MAPK9
chr5	179706765	179707065	5601	MAPK9
chr5	179707380	179707620	5601	MAPK9
chr6	33286459	33286639	1616	DAXX
chr6	33286734	33287034	1616	DAXX
chr6	33287123	33287815	1616	DAXX
chr6	33287901	33288081	1616	DAXX
chr6	33288142	33288382	1616	DAXX
chr6	33288476	33289376	1616	DAXX
chr6	33289478	33289718	1616	DAXX
chr6	33290574	33290754	1616	DAXX
chr6	41903566	41903866	896	CCND3
chr6	41904237	41904477	896	CCND3
chr6	41904932	41905172	896	CCND3
chr6	41908095	41908335	896	CCND3
chr6	41908623	41908803	896	CCND3
chr6	41909168	41909408	896	CCND3
chr6	93953080	93953320	2045	EPHA7
chr6	93954973	93955213	2045	EPHA7
chr6	93956486	93956726	2045	EPHA7
chr6	93964319	93964559	2045	EPHA7
chr6	93965530	93965770	2045	EPHA7
chr6	93967120	93967300	2045	EPHA7
chr6	93967789	93968029	2045	EPHA7
chr6	93969014	93969254	2045	EPHA7
chr6	93973515	93973695	2045	EPHA7
chr6	93974245	93974485	2045	EPHA7
chr6	93979166	93979406	2045	EPHA7
chr6	93981957	93982197	2045	EPHA7
chr6	94066422	94066782	2045	EPHA7
chr6	94067931	94068171	2045	EPHA7
chr6	94120189	94120909	2045	EPHA7
chr6	94124362	94124542	2045	EPHA7
chr6	94128920	94129100	2045	EPHA7
chr6	114262146	114262326	3066	HDAC2
chr6	114262807	114262987	3066	HDAC2
chr6	114264356	114264536	3066	HDAC2
chr6	114264559	114264739	3066	HDAC2
chr6	114265388	114265628	3066	HDAC2
chr6	114266459	114266699	3066	HDAC2
chr6	114267121	114267361	3066	HDAC2
chr6	114270076	114270467	3066	HDAC2
chr6	114274391	114274631	3066	HDAC2
chr6	114277116	114277356	3066	HDAC2
chr6	114277729	114277909	3066	HDAC2
chr6	114279751	114279991	3066	HDAC2
chr6	114281016	114281256	3066	HDAC2
chr6	114291948	114292128	3066	HDAC2
chr6	114292133	114292373	3066	HDAC2
chr6	129204326	129204566	3908	LAMA2
chr6	129371027	129371267	3908	LAMA2
chr6	129380864	129381104	3908	LAMA2
chr6	129419288	129419588	3908	LAMA2
chr6	129465015	129465255	3908	LAMA2
chr6	129468058	129468238	3908	LAMA2
chr6	129470062	129470302	3908	LAMA2
chr6	129475618	129475858	3908	LAMA2
chr6	129486680	129486860	3908	LAMA2
chr6	129498810	129499050	3908	LAMA2
chr6	129511299	129511539	3908	LAMA2
chr6	129513791	129514031	3908	LAMA2
chr6	129571187	129571427	3908	LAMA2
chr6	129573214	129573454	3908	LAMA2
chr6	129581791	129582031	3908	LAMA2
chr6	129588187	129588427	3908	LAMA2
chr6	129591712	129591952	3908	LAMA2
chr6	129601158	129601338	3908	LAMA2
chr6	129608977	129609217	3908	LAMA2
chr6	129612691	129612931	3908	LAMA2
chr6	129618799	129619039	3908	LAMA2
chr6	129621828	129622068	3908	LAMA2
chr6	129633973	129634273	3908	LAMA2
chr6	129635751	129635991	3908	LAMA2
chr6	129636590	129636830	3908	LAMA2
chr6	129636880	129637120	3908	LAMA2
chr6	129637129	129637369	3908	LAMA2
chr6	129641621	129641861	3908	LAMA2
chr6	129649369	129649609	3908	LAMA2
chr6	129663429	129663669	3908	LAMA2
chr6	129670395	129670575	3908	LAMA2
chr6	129674285	129674525	3908	LAMA2
chr6	129687314	129687554	3908	LAMA2
chr6	129690995	129691175	3908	LAMA2
chr6	129704202	129704442	3908	LAMA2
chr6	129712596	129712836	3908	LAMA2
chr6	129714174	129714414	3908	LAMA2
chr6	129722306	129722546	3908	LAMA2
chr6	129723430	129723670	3908	LAMA2
chr6	129724914	129725154	3908	LAMA2
chr6	129748827	129749067	3908	LAMA2
chr6	129759728	129759968	3908	LAMA2
chr6	129761931	129762171	3908	LAMA2
chr6	129763279	129763459	3908	LAMA2
chr6	129764120	129764300	3908	LAMA2
chr6	129766768	129767008	3908	LAMA2
chr6	129774084	129774324	3908	LAMA2
chr6	129775246	129775486	3908	LAMA2
chr6	129777439	129777679	3908	LAMA2
chr6	129781286	129781526	3908	LAMA2
chr6	129785395	129785635	3908	LAMA2
chr6	129786241	129786481	3908	LAMA2
chr6	129794307	129794547	3908	LAMA2
chr6	129796450	129796630	3908	LAMA2
chr6	129799777	129800017	3908	LAMA2
chr6	129802375	129802615	3908	LAMA2
chr6	129807572	129807812	3908	LAMA2
chr6	129813013	129813253	3908	LAMA2
chr6	129813423	129813663	3908	LAMA2
chr6	129823739	129823979	3908	LAMA2
chr6	129824210	129824450	3908	LAMA2
chr6	129826302	129826542	3908	LAMA2
chr6	129828590	129828830	3908	LAMA2
chr6	129833452	129833692	3908	LAMA2
chr6	129835478	129835778	3908	LAMA2
chr6	129837293	129837533	3908	LAMA2
chr7	6414296	6414476	5879	RAC1
chr7	6426788	6426968	5879	RAC1
chr7	6431493	6431733	5879	RAC1
chr7	6438230	6438410	5879	RAC1
chr7	6439697	6439877	5879	RAC1
chr7	6441458	6441698	5879	RAC1
chr7	6441891	6442131	5879	RAC1
chr7	18201869	18202049	9734	HDAC9
chr7	18498404	18498584	9734	HDAC9
chr7	18535774	18536014	9734	HDAC9
[truncated: 2,687 more rows]
