# Supplementary material for: Molecular characterization of lung adenocarcinoma from Korean patients using next generation sequencing
Source: PLoS One. 2019 Nov 25;14(11):e0224379. doi: 10.1371/journal.pone.0224379 (PMC6876835; doi:10.1371/journal.pone.0224379)
Supplement: S2 Table — (XLSX) [file pone.0224379.s008.xlsx]

## Sheet: SRA_matching_tumor
SRA_accession	bioproject_accession	biosample_accession	sample_name	sample_title	organism	isolate	age	biomaterial_provider	sex	smoking	tissue	disease	disease_stage	ethnicity	health_state	population	race	sample_type	treatment	overall_survival (months)	Major sSNV (CIVIC+highlight)	Major sCNV (CIVIC+highlight)	Others
SRR9215644	PRJNA547649	SAMN11974407	SS1509165-T	SS1509165	Human	Surgical tissue	66	Yonsei Cancer Center	female	never	Lung	Lung adenocarcinoma	IB	Korean	ECOG 1	Human	Korean	FFPE	Surgery	23	EGFR_p.747_753del
SRR9215645	PRJNA547649	SAMN11974400	SS1461018-T	SS1461018	Human	Surgical tissue	65	Yonsei Cancer Center	female	never	Lung	Lung adenocarcinoma	IA	Korean	ECOG 1	Human	Korean	FFPE	Surgery	22	EGFR_p.746_750del	CDKN2A_CN:1
SRR9215646	PRJNA547649	SAMN11974401	SS1463239-T	SS1463239	Human	Surgical tissue	68	Yonsei Cancer Center	female	never	Lung	Lung adenocarcinoma	IIIA	Korean	ECOG 1	Human	Korean	FFPE	Surgery	13		CDKN2A_CN:1
SRR9215647	PRJNA547649	SAMN11974402	SS1466801-T	SS1466801	Human	Surgical tissue	55	Yonsei Cancer Center	male	never	Lung	Lung adenocarcinoma	IA	Korean	ECOG 1	Human	Korean	FFPE	Surgery	31
SRR9215648	PRJNA547649	SAMN11974403	SS1468179-T	SS1468179	Human	Surgical tissue	65	Yonsei Cancer Center	male	former	Lung	Lung adenocarcinoma	IA	Korean	ECOG 1	Human	Korean	FFPE	Surgery	31	EGFR_p.746_751del
SRR9215677	PRJNA547649	SAMN11974459	ss16-1659B1-T	ss16-1659B1	Human	Surgical tissue	56	Ulsan Univ. Hospital	male	former	Lung	Lung adenocarcinoma	IIIA	Korean	ECOG 1	Human	Korean	FFPE	Surgery	20	KRAS_p.G12A
SRR9215678	PRJNA547649	SAMN11974458	ss16-530A2-T	ss16-530A2	Human	Surgical tissue	67	Ulsan Univ. Hospital	male	former	Lung	Lung adenocarcinoma	IIIA	Korean	ECOG 1	Human	Korean	FFPE	Surgery	21
SRR9215679	PRJNA547649	SAMN11974455	ss15-25384A1-T	ss15-25384A1	Human	Surgical tissue	61	Ulsan Univ. Hospital	male	current	Lung	Lung adenocarcinoma	IIB	Korean	ECOG 1	Human	Korean	FFPE	Surgery	21
SRR9215680	PRJNA547649	SAMN11974454	ss15-25129A3-T	ss15-25129A3	Human	Surgical tissue	64	Ulsan Univ. Hospital	male	current	Lung	Lung adenocarcinoma	IIA	Korean	ECOG 1	Human	Korean	FFPE	Surgery	20
SRR9215681	PRJNA547649	SAMN11974457	ss15-27720A2-T	ss15-27720A2	Human	Surgical tissue	67	Ulsan Univ. Hospital	female	never	Lung	Lung adenocarcinoma	IIIA	Korean	ECOG 1	Human	Korean	FFPE	Surgery	1	EGFR_p.L858R	CDKN2A_CN:1
SRR9215682	PRJNA547649	SAMN11974456	ss15-27182C3-T	ss15-27182C3	Human	Surgical tissue	72	Ulsan Univ. Hospital	male	never	Lung	Lung adenocarcinoma	IIIA	Korean	ECOG 1	Human	Korean	FFPE	Surgery	15	TP53_p.E246K	CDKN2A_CN:1
SRR9215683	PRJNA547649	SAMN11974451	ss15-21246B2-T	ss15-21246B2	Human	Surgical tissue	63	Ulsan Univ. Hospital	female	never	Lung	Lung adenocarcinoma	IIIA	Korean	ECOG 1	Human	Korean	FFPE	Surgery	19	EGFR_p.745_750del	CDKN2A_CN:1
SRR9215684	PRJNA547649	SAMN11974450	S16-16836A1-T	S16-16836A1	Human	Surgical tissue	62	Ulsan Univ. Hospital	female	never	Lung	Lung adenocarcinoma	IIIA	Korean	ECOG 1	Human	Korean	FFPE	Surgery	21	PIK3CA_p.E542K
SRR9215685	PRJNA547649	SAMN11974453	ss15-23885A1-T	ss15-23885A1	Human	Surgical tissue	52	Ulsan Univ. Hospital	female	never	Lung	Lung adenocarcinoma	IIA	Korean	ECOG 1	Human	Korean	FFPE	Surgery	21	EGFR_p.746_752del	CDKN2A_CN:1
SRR9215686	PRJNA547649	SAMN11974452	ss15-21894A1-T	ss15-21894A1	Human	Surgical tissue	56	Ulsan Univ. Hospital	female	never	Lung	Lung adenocarcinoma	IIIA	Korean	ECOG 1	Human	Korean	FFPE	Surgery	20	EGFR_p.746_750del
SRR9215689	PRJNA547649	SAMN11974440	SS1603544-T	SS1603544	Human	Surgical tissue	74	Yonsei Cancer Center	male	never	Lung	Lung adenocarcinoma	IIB	Korean	ECOG 1	Human	Korean	FFPE	Surgery	16
SRR9215690	PRJNA547649	SAMN11974441	S112266419-T	S112266419	Human	Surgical tissue	57	Yonsei Cancer Center	female	Unknown	Lung	Lung adenocarcinoma	IIIA	Korean	ECOG 1	Human	Korean	FFPE	Surgery	58	EGFR_p.745_750del
SRR9215691	PRJNA547649	SAMN11974442	SS1440637-T	SS1440637	Human	Surgical tissue	76	Yonsei Cancer Center	female	never	Lung	Lung adenocarcinoma	IB	Korean	ECOG 1	Human	Korean	FFPE	Surgery	36	EGFR_p.L858R
SRR9215692	PRJNA547649	SAMN11974443	sF1602809-T	sF1602809	Human	Surgical tissue	69	Yonsei Cancer Center	female	never	Lung	Lung adenocarcinoma	IB	Korean	ECOG 1	Human	Korean	FFPE	Surgery	12
SRR9215693	PRJNA547649	SAMN11974444	SS1618786-T	SS1618786	Human	Surgical tissue	54	Yonsei Cancer Center	male	former	Lung	Lung adenocarcinoma	IIIA	Korean	ECOG 1	Human	Korean	FFPE	Surgery	16	EGFR_p.745_750del	EGFR_CN11,PTEN_CN:1
SRR9215694	PRJNA547649	SAMN11974445	SF1600477-T	SF1600477	Human	Surgical tissue	77	Yonsei Cancer Center	female	never	Lung	Lung adenocarcinoma	IIB	Korean	ECOG 1	Human	Korean	FFPE	Surgery	18	EGFR_p.L858R
SRR9215695	PRJNA547649	SAMN11974446	SF1605020-T	SF1605020	Human	Surgical tissue	61	Yonsei Cancer Center	male	never	Lung	Lung adenocarcinoma	IIA	Korean	ECOG 1	Human	Korean	FFPE	Surgery	7	TP53_p.R136H,TP53_p.R175H
SRR9215696	PRJNA547649	SAMN11974447	S16-13054A1-T	S16-13054A1	Human	Surgical tissue	56	Ulsan Univ. Hospital	male	current	Lung	Lung adenocarcinoma	IIA	Korean	ECOG 1	Human	Korean	FFPE	Surgery	21
SRR9215697	PRJNA547649	SAMN11974448	S16-13524D2-T	S16-13524D2	Human	Surgical tissue	68	Ulsan Univ. Hospital	male	never	Lung	Lung adenocarcinoma	IIIA	Korean	ECOG 1	Human	Korean	FFPE	Surgery	8	EGFR_p.745_750del
SRR9215698	PRJNA547649	SAMN11974449	S16-16031B3-T	S16-16031B3	Human	Surgical tissue	63	Ulsan Univ. Hospital	female	never	Lung	Lung adenocarcinoma	IIB	Korean	ECOG 1	Human	Korean	FFPE	Surgery	20	KRAS_p.G12D	CDKN2A_CN:1
SRR9215699	PRJNA547649	SAMN11974311	SF1401265-T	SF1401265	Human	Surgical tissue	55	Yonsei Cancer Center	male	current	Lung	Lung adenocarcinoma	IA	Korean	ECOG 1	Human	Korean	FFPE	Surgery	23
SRR9215700	PRJNA547649	SAMN11974310	SF1400875-T	SF1400875	Human	Surgical tissue	70	Yonsei Cancer Center	male	never	Lung	Lung adenocarcinoma	IA	Korean	ECOG 1	Human	Korean	FFPE	Surgery	37	EGFR_p.L858R
SRR9215701	PRJNA547649	SAMN11974313	SF1402196-T	SF1402196	Human	Surgical tissue	66	Yonsei Cancer Center	male	former	Lung	Lung adenocarcinoma	IA	Korean	ECOG 1	Human	Korean	FFPE	Surgery	32
SRR9215702	PRJNA547649	SAMN11974312	SF1402195-T	SF1402195	Human	Surgical tissue	72	Yonsei Cancer Center	male	never	Lung	Lung adenocarcinoma	IA	Korean	ECOG 1	Human	Korean	FFPE	Surgery	34
SRR9215703	PRJNA547649	SAMN11974315	SF1402461-T	SF1402461	Human	Surgical tissue	50	Yonsei Cancer Center	male	former	Lung	Lung adenocarcinoma	IA	Korean	ECOG 1	Human	Korean	FFPE	Surgery	30	EGFR_p.L858R
SRR9215704	PRJNA547649	SAMN11974314	SF1402369-T	SF1402369	Human	Surgical tissue	65	Yonsei Cancer Center	male	former	Lung	Lung adenocarcinoma	IA	Korean	ECOG 1	Human	Korean	FFPE	Surgery	32
SRR9215705	PRJNA547649	SAMN11974317	SF1402733-T	SF1402733	Human	Surgical tissue	65	Yonsei Cancer Center	male	former	Lung	Lung adenocarcinoma	IA	Korean	ECOG 1	Human	Korean	FFPE	Surgery	23	EGFR_p.L858R
SRR9215706	PRJNA547649	SAMN11974316	SF1402671-T	SF1402671	Human	Surgical tissue	58	Yonsei Cancer Center	female	never	Lung	Lung adenocarcinoma	IA	Korean	ECOG 1	Human	Korean	FFPE	Surgery	30	EGFR_p.745_750del
SRR9215707	PRJNA547649	SAMN11974319	SF1403002-T	SF1403002	Human	Surgical tissue	54	Yonsei Cancer Center	female	never	Lung	Lung adenocarcinoma	IA	Korean	ECOG 1	Human	Korean	FFPE	Surgery	29	EGFR_p.746_751del
SRR9215708	PRJNA547649	SAMN11974318	SF1402886-T	SF1402886	Human	Surgical tissue	59	Yonsei Cancer Center	female	never	Lung	Lung adenocarcinoma	IA	Korean	ECOG 1	Human	Korean	FFPE	Surgery	29	EGFR_p.L858R
SRR9215731	PRJNA547649	SAMN11974399	SS1460935-T	SS1460935	Human	Surgical tissue	54	Yonsei Cancer Center	female	current	Lung	Lung adenocarcinoma	IA	Korean	ECOG 1	Human	Korean	FFPE	Surgery	24	EGFR_p.746_750del
SRR9215732	PRJNA547649	SAMN11974398	SS1459628-T	SS1459628	Human	Surgical tissue	70	Yonsei Cancer Center	female	never	Lung	Lung adenocarcinoma	IB	Korean	ECOG 1	Human	Korean	FFPE	Surgery	33	EGFR_p.L858R
SRR9215733	PRJNA547649	SAMN11974393	SS1452210-T	SS1452210	Human	Surgical tissue	56	Yonsei Cancer Center	male	never	Lung	Lung adenocarcinoma	IB	Korean	ECOG 1	Human	Korean	FFPE	Surgery	29	EGFR_p.747_753del
SRR9215734	PRJNA547649	SAMN11974392	SS1450354-T	SS1450354	Human	Surgical tissue	72	Yonsei Cancer Center	female	never	Lung	Lung adenocarcinoma	IIB	Korean	ECOG 1	Human	Korean	FFPE	Surgery	32
SRR9215735	PRJNA547649	SAMN11974391	SS1440497-T	SS1440497	Human	Surgical tissue	66	Yonsei Cancer Center	female	never	Lung	Lung adenocarcinoma	IVA	Korean	ECOG 1	Human	Korean	FFPE	Surgery	36	EGFR_p.746_752del	CDKN2A_CN:1
SRR9215736	PRJNA547649	SAMN11974390	SS1439314-T	SS1439314	Human	Surgical tissue	51	Yonsei Cancer Center	female	never	Lung	Lung adenocarcinoma	IIA	Korean	ECOG 1	Human	Korean	FFPE	Surgery	35	EGFR_p.745_750del
SRR9215737	PRJNA547649	SAMN11974397	SS1459461-T	SS1459461	Human	Surgical tissue	66	Yonsei Cancer Center	male	former	Lung	Lung adenocarcinoma	IIB	Korean	ECOG 1	Human	Korean	FFPE	Surgery	27	EGFR_p.T790M,EGFR_p.L858R,TP53_p.G206C
SRR9215738	PRJNA547649	SAMN11974396	SS1456348-T	SS1456348	Human	Surgical tissue	55	Yonsei Cancer Center	female	never	Lung	Lung adenocarcinoma	IIB	Korean	ECOG 1	Human	Korean	FFPE	Surgery	30	TP53_p.H175R	PTEN_CN:1
SRR9215739	PRJNA547649	SAMN11974395	SS1453732-T	SS1453732	Human	Surgical tissue	57	Yonsei Cancer Center	female	never	Lung	Lung adenocarcinoma	IIA	Korean	ECOG 1	Human	Korean	FFPE	Surgery	25
SRR9215740	PRJNA547649	SAMN11974394	SS1453111-T	SS1453111	Human	Surgical tissue	67	Yonsei Cancer Center	female	never	Lung	Lung adenocarcinoma	IA	Korean	ECOG 1	Human	Korean	FFPE	Surgery	30
SRR9215741	PRJNA547649	SAMN11974288	SS1049273-T	SS1049273	Human	Surgical tissue	58	Yonsei Cancer Center	male	former	Lung	Lung adenocarcinoma	IB	Korean	ECOG 1	Human	Korean	FFPE	Surgery	80	EGFR_p.G719A,EGFR_p.L861Q	CDKN2A_CN:1
SRR9215742	PRJNA547649	SAMN11974289	SS1102431-T	SS1102431	Human	Surgical tissue	66	Yonsei Cancer Center	male	current	Lung	Lung adenocarcinoma	IA	Korean	ECOG 1	Human	Korean	FFPE	Surgery	74		PTEN_CN:1
SRR9215743	PRJNA547649	SAMN11974286	SS1121208-T	SS1121208	Human	Surgical tissue	55	Yonsei Cancer Center	female	never	Lung	Lung adenocarcinoma	IB	Korean	ECOG 1	Human	Korean	FFPE	Surgery	71	EGFR_p.746_751del
SRR9215744	PRJNA547649	SAMN11974287	SS1222305-T	SS1222305	Human	Surgical tissue	55	Yonsei Cancer Center	male	current	Lung	Lung adenocarcinoma	IIA	Korean	ECOG 1	Human	Korean	FFPE	Surgery	63
SRR9215745	PRJNA547649	SAMN11974284	SS1467367-T	SS1467367	Human	Surgical tissue	56	Yonsei Cancer Center	male	never	Lung	Lung adenocarcinoma	IA	Korean	ECOG 1	Human	Korean	FFPE	Surgery	30	EGFR_p.G719A,EGFR_p.L861Q	CDK4_CN:7
SRR9215746	PRJNA547649	SAMN11974285	SS1433346-T	SS1433346	Human	Surgical tissue	58	Yonsei Cancer Center	female	never	Lung	Lung adenocarcinoma	IB	Korean	ECOG 1	Human	Korean	FFPE	Surgery	38	EGFR_p.745_750del,p.P112S
SRR9215747	PRJNA547649	SAMN11974282	SS1448911-T	SS1448911	Human	Surgical tissue	56	Yonsei Cancer Center	female	never	Lung	Lung adenocarcinoma	IIA	Korean	ECOG 1	Human	Korean	FFPE	Surgery	34
SRR9215748	PRJNA547649	SAMN11974283	SS1205246-T	SS1205246	Human	Surgical tissue	55	Yonsei Cancer Center	female	current	Lung	Lung adenocarcinoma	IB	Korean	ECOG 1	Human	Korean	FFPE	Surgery	59	EGFR_p.L858R	EGFR_CN:8
SRR9215749	PRJNA547649	SAMN11974280	SS0945672-T	SS0945672	Human	Surgical tissue	71	Yonsei Cancer Center	male	never	Lung	Lung adenocarcinoma	IA	Korean	ECOG 1	Human	Korean	FFPE	Surgery	94	EGFR_p.747_753del
SRR9215750	PRJNA547649	SAMN11974281	SF1401027-T	SF1401027	Human	Surgical tissue	64	Yonsei Cancer Center	male	never	Lung	Lung adenocarcinoma	IA	Korean	ECOG 1	Human	Korean	FFPE	Surgery	36	EGFR_p.746_750del
SRR9215783	PRJNA547649	SAMN11974297	SS1236132-T	SS1236132	Human	Surgical tissue	63	Yonsei Cancer Center	female	never	Lung	Lung adenocarcinoma	IB	Korean	ECOG 1	Human	Korean	FFPE	Surgery	60	EGFR_p.L858R
SRR9215784	PRJNA547649	SAMN11974296	SS1427841-T	SS1427841	Human	Surgical tissue	65	Yonsei Cancer Center	female	never	Lung	Lung adenocarcinoma	IIB	Korean	ECOG 1	Human	Korean	FFPE	Surgery	38
SRR9215785	PRJNA547649	SAMN11974295	SF1400967-T	SF1400967	Human	Surgical tissue	49	Yonsei Cancer Center	female	current	Lung	Lung adenocarcinoma	IA	Korean	ECOG 1	Human	Korean	FFPE	Surgery	35
SRR9215786	PRJNA547649	SAMN11974294	SS1367985-T	SS1367985	Human	Surgical tissue	75	Yonsei Cancer Center	male	former	Lung	Lung adenocarcinoma	IIIA	Korean	ECOG 1	Human	Korean	FFPE	Surgery	14		MET_CN:6,CDKN2A_CN:1
SRR9215787	PRJNA547649	SAMN11974293	SS1153804-T	SS1153804	Human	Surgical tissue	73	Yonsei Cancer Center	male	former	Lung	Lung adenocarcinoma	IIA	Korean	ECOG 1	Human	Korean	FFPE	Surgery	69	EGFR_p.S768I
SRR9215788	PRJNA547649	SAMN11974292	SS1270997-T	SS1270997	Human	Surgical tissue	64	Yonsei Cancer Center	female	never	Lung	Lung adenocarcinoma	IA	Korean	ECOG 1	Human	Korean	FFPE	Surgery	52
SRR9215789	PRJNA547649	SAMN11974291	SS1242126-T	SS1242126	Human	Surgical tissue	57	Yonsei Cancer Center	female	never	Lung	Lung adenocarcinoma	IIB	Korean	ECOG 1	Human	Korean	FFPE	Surgery	60	EGFR_p.L858R
SRR9215790	PRJNA547649	SAMN11974290	SS0901237-T	SS0901237	Human	Surgical tissue	75	Yonsei Cancer Center	female	never	Lung	Lung adenocarcinoma	IB	Korean	ECOG 1	Human	Korean	FFPE	Surgery	97
SRR9215791	PRJNA547649	SAMN11974299	SS1446430-T	SS1446430	Human	Surgical tissue	62	Yonsei Cancer Center	male	current	Lung	Lung adenocarcinoma	IIIA	Korean	ECOG 1	Human	Korean	FFPE	Surgery	35	EGFR_p.745_750del	CDKN2A_CN:1
SRR9215792	PRJNA547649	SAMN11974298	SS1063403-T	SS1063403	Human	Surgical tissue	66	Yonsei Cancer Center	female	never	Lung	Lung adenocarcinoma	IIA	Korean	ECOG 1	Human	Korean	FFPE	Surgery	72
SRR9215793	PRJNA547649	SAMN11974439	SF1402828-T	SF1402828	Human	Surgical tissue	54	Yonsei Cancer Center	male	current	Lung	Lung adenocarcinoma	IA	Korean	ECOG 1	Human	Korean	FFPE	Surgery	31
SRR9215794	PRJNA547649	SAMN11974438	SF1402866-T	SF1402866	Human	Surgical tissue	53	Yonsei Cancer Center	male	former	Lung	Lung adenocarcinoma	IA	Korean	ECOG 1	Human	Korean	FFPE	Surgery	32
SRR9215795	PRJNA547649	SAMN11974437	SS1103872-T	SS1103872	Human	Surgical tissue	75	Yonsei Cancer Center	male	current	Lung	Lung adenocarcinoma	IA	Korean	ECOG 1	Human	Korean	FFPE	Surgery	66
SRR9215796	PRJNA547649	SAMN11974436	SS1373043-T	SS1373043	Human	Surgical tissue	42	Yonsei Cancer Center	female	never	Lung	Lung adenocarcinoma	IA	Korean	ECOG 1	Human	Korean	FFPE	Surgery	43	EGFR_p.746_748del
SRR9215797	PRJNA547649	SAMN11974435	SF1402713-T	SF1402713	Human	Surgical tissue	73	Yonsei Cancer Center	male	former	Lung	Lung adenocarcinoma	IA	Korean	ECOG 1	Human	Korean	FFPE	Surgery	32	EGFR_p.745_750del
SRR9215798	PRJNA547649	SAMN11974434	SS1001030-T	SS1001030	Human	Surgical tissue	69	Yonsei Cancer Center	male	former	Lung	Lung adenocarcinoma	IA	Korean	ECOG 1	Human	Korean	FFPE	Surgery	59	EGFR_p.745_750del
SRR9215799	PRJNA547649	SAMN11974433	SS1461324-T	SS1461324	Human	Surgical tissue	62	Yonsei Cancer Center	female	never	Lung	Lung adenocarcinoma	IA	Korean	ECOG 1	Human	Korean	FFPE	Surgery	31	EGFR_p.745_750del
SRR9215800	PRJNA547649	SAMN11974432	SS1167203-T	SS1167203	Human	Surgical tissue	57	Yonsei Cancer Center	female	never	Lung	Lung adenocarcinoma	IA	Korean	ECOG 1	Human	Korean	FFPE	Surgery	59	EGFR_p.745_750del
SRR9215801	PRJNA547649	SAMN11974431	SS1043570-T	SS1043570	Human	Surgical tissue	57	Yonsei Cancer Center	female	never	Lung	Lung adenocarcinoma	IIIA	Korean	ECOG 1	Human	Korean	FFPE	Surgery	83
SRR9215802	PRJNA547649	SAMN11974430	SS1671388-T	SS1671388	Human	Surgical tissue	62	Yonsei Cancer Center	female	never	Lung	Lung adenocarcinoma	IIIA	Korean	ECOG 1	Human	Korean	FFPE	Surgery	7	EGFR_p.L747fs	PTEN_CN:1
SRR9215803	PRJNA547649	SAMN11974322	SF1503844-T	SF1503844	Human	Surgical tissue	72	Yonsei Cancer Center	male	never	Lung	Lung adenocarcinoma	IIA	Korean	ECOG 2	Human	Korean	FFPE	Surgery	22
SRR9215804	PRJNA547649	SAMN11974323	SF1503851-T	SF1503851	Human	Surgical tissue	62	Yonsei Cancer Center	male	current	Lung	Lung adenocarcinoma	IIIA	Korean	ECOG 2	Human	Korean	FFPE	Surgery	11
SRR9215805	PRJNA547649	SAMN11974320	SF1500320-T	SF1500320	Human	Surgical tissue	59	Yonsei Cancer Center	male	current	Lung	Lung adenocarcinoma	IB	Korean	ECOG 1	Human	Korean	FFPE	Surgery	29
SRR9215806	PRJNA547649	SAMN11974321	SF1501824-T	SF1501824	Human	Surgical tissue	67	Yonsei Cancer Center	male	current	Lung	Lung adenocarcinoma	IB	Korean	ECOG 1	Human	Korean	FFPE	Surgery	25
SRR9215807	PRJNA547649	SAMN11974326	SS0723499-T	SS0723499	Human	Surgical tissue	79	Yonsei Cancer Center	female	never	Lung	Lung adenocarcinoma	IIA	Korean	ECOG 1	Human	Korean	FFPE	Surgery	102	EGFR_p.745_750del	PTEN_CN:1
SRR9215808	PRJNA547649	SAMN11974327	SS0920536-T	SS0920536	Human	Surgical tissue	73	Yonsei Cancer Center	male	former	Lung	Lung adenocarcinoma	IA	Korean	ECOG 1	Human	Korean	FFPE	Surgery	98
SRR9215809	PRJNA547649	SAMN11974324	SF1504395-T	SF1504395	Human	Surgical tissue	54	Yonsei Cancer Center	female	never	Lung	Lung adenocarcinoma	IB	Korean	ECOG 1	Human	Korean	FFPE	Surgery	19
SRR9215810	PRJNA547649	SAMN11974325	SF1505024-T	SF1505024	Human	Surgical tissue	64	Yonsei Cancer Center	male	former	Lung	Lung adenocarcinoma	IIA	Korean	ECOG 1	Human	Korean	FFPE	Surgery	17	TP53_p.N171fs
SRR9215811	PRJNA547649	SAMN11974328	SS0950633-T	SS0950633	Human	Surgical tissue	65	Yonsei Cancer Center	male	current	Lung	Lung adenocarcinoma	IB	Korean	ECOG 1	Human	Korean	FFPE	Surgery	72	KRAS_p.G12D
SRR9215812	PRJNA547649	SAMN11974329	SS0954254-T	SS0954254	Human	Surgical tissue	83	Yonsei Cancer Center	female	never	Lung	Lung adenocarcinoma	IB	Korean	ECOG 1	Human	Korean	FFPE	Surgery	62	EGFR_p.L858R
SRR9215831	PRJNA547649	SAMN11974386	SS1422754-T	SS1422754	Human	Surgical tissue	58	Yonsei Cancer Center	male	current	Lung	Lung adenocarcinoma	IIA	Korean	ECOG 1	Human	Korean	FFPE	Surgery	35
SRR9215832	PRJNA547649	SAMN11974387	SS1427296-T	SS1427296	Human	Surgical tissue	74	Yonsei Cancer Center	male	former	Lung	Lung adenocarcinoma	IB	Korean	ECOG 1	Human	Korean	FFPE	Surgery	38	EGFR_p.L861Q
SRR9215833	PRJNA547649	SAMN11974384	SS1413386-T	SS1413386	Human	Surgical tissue	73	Yonsei Cancer Center	male	former	Lung	Lung adenocarcinoma	IIIA	Korean	ECOG 1	Human	Korean	FFPE	Surgery	31	TP53_p.V118F
SRR9215834	PRJNA547649	SAMN11974385	SS1415280-T	SS1415280	Human	Surgical tissue	60	Yonsei Cancer Center	male	former	Lung	Lung adenocarcinoma	IIA	Korean	ECOG 1	Human	Korean	FFPE	Surgery	40
SRR9215835	PRJNA547649	SAMN11974382	SS1409646-T	SS1409646	Human	Surgical tissue	59	Yonsei Cancer Center	male	current	Lung	Lung adenocarcinoma	IA	Korean	ECOG 1	Human	Korean	FFPE	Surgery	41
SRR9215836	PRJNA547649	SAMN11974383	SS1412472-T	SS1412472	Human	Surgical tissue	59	Yonsei Cancer Center	male	never	Lung	Lung adenocarcinoma	IA	Korean	ECOG 1	Human	Korean	FFPE	Surgery	36	EGFR_p.751_759del
SRR9215837	PRJNA547649	SAMN11974380	SS1402461-T	SS1402461	Human	Surgical tissue	62	Yonsei Cancer Center	female	never	Lung	Lung adenocarcinoma	IB	Korean	ECOG 1	Human	Korean	FFPE	Surgery	41	EGFR_p.L858R	EGFR_CN:7
SRR9215838	PRJNA547649	SAMN11974381	SS1409060-T	SS1409060	Human	Surgical tissue	40	Yonsei Cancer Center	female	never	Lung	Lung adenocarcinoma	IIIA	Korean	ECOG 1	Human	Korean	FFPE	Surgery	41		PTEN_CN:1
SRR9215839	PRJNA547649	SAMN11974388	SS1428138-T	SS1428138	Human	Surgical tissue	46	Yonsei Cancer Center	female	never	Lung	Lung adenocarcinoma	IA	Korean	ECOG 1	Human	Korean	FFPE	Surgery	36	EGFR_p.746_750del
SRR9215840	PRJNA547649	SAMN11974389	SS1437041-T	SS1437041	Human	Surgical tissue	64	Yonsei Cancer Center	male	former	Lung	Lung adenocarcinoma	IB	Korean	ECOG 1	Human	Korean	FFPE	Surgery	34	TP53_p.Y220C
SRR9215841	PRJNA547649	SAMN11974339	SS1134512-T	SS1134512	Human	Surgical tissue	62	Yonsei Cancer Center	female	never	Lung	Lung adenocarcinoma	IB	Korean	ECOG 1	Human	Korean	FFPE	Surgery	72	EGFR_p.746_751del
SRR9215842	PRJNA547649	SAMN11974338	SS1133840-T	SS1133840	Human	Surgical tissue	67	Yonsei Cancer Center	female	never	Lung	Lung adenocarcinoma	IIA	Korean	ECOG 1	Human	Korean	FFPE	Surgery	70
SRR9215843	PRJNA547649	SAMN11974333	SS1050825-T	SS1050825	Human	Surgical tissue	65	Yonsei Cancer Center	female	never	Lung	Lung adenocarcinoma	IB	Korean	ECOG 1	Human	Korean	FFPE	Surgery	81	BRAF_p.V600E
SRR9215844	PRJNA547649	SAMN11974332	SS1045516-T	SS1045516	Human	Surgical tissue	60	Yonsei Cancer Center	male	current	Lung	Lung adenocarcinoma	IA	Korean	ECOG 1	Human	Korean	FFPE	Surgery	60
SRR9215845	PRJNA547649	SAMN11974331	SS1010739-T	SS1010739	Human	Surgical tissue	63	Yonsei Cancer Center	male	former	Lung	Lung adenocarcinoma	IA	Korean	ECOG 1	Human	Korean	FFPE	Surgery	84
SRR9215846	PRJNA547649	SAMN11974330	SS1005057-T	SS1005057	Human	Surgical tissue	51	Yonsei Cancer Center	female	never	Lung	Lung adenocarcinoma	IB	Korean	ECOG 1	Human	Korean	FFPE	Surgery	90	EGFR_p.746_750del
SRR9215847	PRJNA547649	SAMN11974337	SS1129451-T	SS1129451	Human	Surgical tissue	43	Yonsei Cancer Center	female	never	Lung	Lung adenocarcinoma	IIIA	Korean	ECOG 1	Human	Korean	FFPE	Surgery	72	EGFR_p.747_753del	EGFR_CN:8
SRR9215848	PRJNA547649	SAMN11974336	SS1115215-T	SS1115215	Human	Surgical tissue	66	Yonsei Cancer Center	female	never	Lung	Lung adenocarcinoma	IIIA	Korean	ECOG 1	Human	Korean	FFPE	Surgery	74
SRR9215849	PRJNA547649	SAMN11974335	SS1113919-T	SS1113919	Human	Surgical tissue	62	Yonsei Cancer Center	female	never	Lung	Lung adenocarcinoma	IIA	Korean	ECOG 1	Human	Korean	FFPE	Surgery	76	EGFR_p.745_750del,TP53_p.V118F
SRR9215850	PRJNA547649	SAMN11974334	SS1063596-T	SS1063596	Human	Surgical tissue	60	Yonsei Cancer Center	male	former	Lung	Lung adenocarcinoma	IA	Korean	ECOG 1	Human	Korean	FFPE	Surgery	59	EGFR_p.746_752del	CDKN2A_CN:1,PTEN_CN:1
SRR9215885	PRJNA547649	SAMN11974300	SS1262120-T	SS1262120	Human	Surgical tissue	60	Yonsei Cancer Center	female	never	Lung	Lung adenocarcinoma	IB	Korean	ECOG 1	Human	Korean	FFPE	Surgery	49	EGFR_p.747_753del	EGFR_CN13,CCDN1_CN11,CDKN2A_CN:0
SRR9215886	PRJNA547649	SAMN11974301	SS1446948-T	SS1446948	Human	Surgical tissue	50	Yonsei Cancer Center	female	never	Lung	Lung adenocarcinoma	IIIA	Korean	ECOG 1	Human	Korean	FFPE	Surgery	35
SRR9215887	PRJNA547649	SAMN11974302	SS1302012-T	SS1302012	Human	Surgical tissue	67	Yonsei Cancer Center	male	never	Lung	Lung adenocarcinoma	IA	Korean	ECOG 1	Human	Korean	FFPE	Surgery	52	EGFR_p.747_752del,TP53_p.E246K	CDKN2A_CN:1
SRR9215888	PRJNA547649	SAMN11974303	SS1431825-T	SS1431825	Human	Surgical tissue	49	Yonsei Cancer Center	female	never	Lung	Lung adenocarcinoma	IIA	Korean	ECOG 1	Human	Korean	FFPE	Surgery	36	EGFR_p.T790M,EGFR_p.L858R
SRR9215889	PRJNA547649	SAMN11974304	SS1236596-T	SS1236596	Human	Surgical tissue	78	Yonsei Cancer Center	male	former	Lung	Lung adenocarcinoma	IA	Korean	ECOG 1	Human	Korean	FFPE	Surgery	60
SRR9215890	PRJNA547649	SAMN11974305	SS1036905-T	SS1036905	Human	Surgical tissue	52	Yonsei Cancer Center	female	never	Lung	Lung adenocarcinoma	IIB	Korean	ECOG 1	Human	Korean	FFPE	Surgery	54
SRR9215891	PRJNA547649	SAMN11974306	SS1135474-T	SS1135474	Human	Surgical tissue	66	Yonsei Cancer Center	female	never	Lung	Lung adenocarcinoma	IIB	Korean	ECOG 1	Human	Korean	FFPE	Surgery	72	EGFR_p.745_750del
SRR9215892	PRJNA547649	SAMN11974307	SF1400490-T	SF1400490	Human	Surgical tissue	49	Yonsei Cancer Center	female	never	Lung	Lung adenocarcinoma	IA	Korean	ECOG 1	Human	Korean	FFPE	Surgery	36
SRR9215893	PRJNA547649	SAMN11974308	SF1400501-T	SF1400501	Human	Surgical tissue	60	Yonsei Cancer Center	female	never	Lung	Lung adenocarcinoma	IA	Korean	ECOG 1	Human	Korean	FFPE	Surgery	37	EGFR_p.L858R
SRR9215894	PRJNA547649	SAMN11974309	SF1400513-T	SF1400513	Human	Surgical tissue	44	Yonsei Cancer Center	male	current	Lung	Lung adenocarcinoma	IA	Korean	ECOG 1	Human	Korean	FFPE	Surgery	37	KRAS_p.G12V
SRR9215895	PRJNA547649	SAMN11974428	SS1662002-T	SS1662002	Human	Surgical tissue	34	Yonsei Cancer Center	female	never	Lung	Lung adenocarcinoma	IIB	Korean	ECOG 1	Human	Korean	FFPE	Surgery	9
SRR9215896	PRJNA547649	SAMN11974429	SS1666819-T	SS1666819	Human	Surgical tissue	69	Yonsei Cancer Center	male	never	Lung	Lung adenocarcinoma	IIIA	Korean	ECOG 1	Human	Korean	FFPE	Surgery	7	KRAS_p.G12D
SRR9215897	PRJNA547649	SAMN11974422	SS1607413-T	SS1607413	Human	Surgical tissue	34	Yonsei Cancer Center	female	former	Lung	Lung adenocarcinoma	IIB	Korean	ECOG 1	Human	Korean	FFPE	Surgery	17
SRR9215898	PRJNA547649	SAMN11974423	SS1637560-T	SS1637560	Human	Surgical tissue	56	Yonsei Cancer Center	female	never	Lung	Lung adenocarcinoma	IIIA	Korean	ECOG 1	Human	Korean	FFPE	Surgery	12	EGFR_p.L858R
SRR9215899	PRJNA547649	SAMN11974420	SS1555669-T	SS1555669	Human	Surgical tissue	65	Yonsei Cancer Center	female	never	Lung	Lung adenocarcinoma	IIIA	Korean	ECOG 1	Human	Korean	FFPE	Surgery	20
SRR9215900	PRJNA547649	SAMN11974421	SS1562223-T	SS1562223	Human	Surgical tissue	62	Yonsei Cancer Center	male	former	Lung	Lung adenocarcinoma	IIIA	Korean	ECOG 1	Human	Korean	FFPE	Surgery	20	KRAS_p.G12D
SRR9215901	PRJNA547649	SAMN11974426	SS1652146-T	SS1652146	Human	Surgical tissue	66	Yonsei Cancer Center	female	never	Lung	Lung adenocarcinoma	IIIA	Korean	ECOG 1	Human	Korean	FFPE	Surgery	8	EGFR_p.L858R	CDKN2A_CN:1
SRR9215902	PRJNA547649	SAMN11974427	SS1660985-T	SS1660985	Human	Surgical tissue	76	Yonsei Cancer Center	male	former	Lung	Lung adenocarcinoma	IIA	Korean	ECOG 1	Human	Korean	FFPE	Surgery	8	EGFR_p.L858R
SRR9215903	PRJNA547649	SAMN11974424	SS1650985-T	SS1650985	Human	Surgical tissue	68	Yonsei Cancer Center	male	former	Lung	Lung adenocarcinoma	IIIA	Korean	ECOG 1	Human	Korean	FFPE	Surgery	11		CDKN2A_CN:1,PTEN_CN:1
SRR9215904	PRJNA547649	SAMN11974425	SS1651347-T	SS1651347	Human	Surgical tissue	58	Yonsei Cancer Center	male	never	Lung	Lung adenocarcinoma	IIIA	Korean	ECOG 1	Human	Korean	FFPE	Surgery	10	EGFR_p.746_750del
SRR9215905	PRJNA547649	SAMN11974355	SS1259134-T	SS1259134	Human	Surgical tissue	76	Yonsei Cancer Center	male	former	Lung	Lung adenocarcinoma	IA	Korean	ECOG 1	Human	Korean	FFPE	Surgery	53
SRR9215906	PRJNA547649	SAMN11974354	SS1247170-T	SS1247170	Human	Surgical tissue	82	Yonsei Cancer Center	male	former	Lung	Lung adenocarcinoma	IA	Korean	ECOG 1	Human	Korean	FFPE	Surgery	59	EGFR_p.L858R	CDKN2A_CN:1
SRR9215907	PRJNA547649	SAMN11974357	SS1267303-T	SS1267303	Human	Surgical tissue	55	Yonsei Cancer Center	male	former	Lung	Lung adenocarcinoma	IA	Korean	ECOG 1	Human	Korean	FFPE	Surgery	54	EGFR_p.E746fs
SRR9215908	PRJNA547649	SAMN11974356	SS1266925-T	SS1266925	Human	Surgical tissue	57	Yonsei Cancer Center	male	never	Lung	Lung adenocarcinoma	IA	Korean	ECOG 1	Human	Korean	FFPE	Surgery	48	EGFR_p.745_750del
SRR9215909	PRJNA547649	SAMN11974351	SS1232312-T	SS1232312	Human	Surgical tissue	68	Yonsei Cancer Center	female	never	Lung	Lung adenocarcinoma	IA	Korean	ECOG 1	Human	Korean	FFPE	Surgery	57
SRR9215910	PRJNA547649	SAMN11974350	SS1231074-T	SS1231074	Human	Surgical tissue	80	Yonsei Cancer Center	female	never	Lung	Lung adenocarcinoma	IIIA	Korean	ECOG 1	Human	Korean	FFPE	Surgery	54	EGFR_p.L861R	CDKN2A_CN:1
SRR9215911	PRJNA547649	SAMN11974353	SS1246299-T	SS1246299	Human	Surgical tissue	61	Yonsei Cancer Center	female	never	Lung	Lung adenocarcinoma	IIIA	Korean	ECOG 1	Human	Korean	FFPE	Surgery	58	EGFR_p.746_750del,TP53_p.H175R
SRR9215912	PRJNA547649	SAMN11974352	SS1234010-T	SS1234010	Human	Surgical tissue	59	Yonsei Cancer Center	male	current	Lung	Lung adenocarcinoma	IB	Korean	ECOG 1	Human	Korean	FFPE	Surgery	60		CDKN2A_CN:1
SRR9215913	PRJNA547649	SAMN11974359	SS1270686-T	SS1270686	Human	Surgical tissue	55	Yonsei Cancer Center	female	never	Lung	Lung adenocarcinoma	IB	Korean	ECOG 1	Human	Korean	FFPE	Surgery	48	EGFR_p.747_753del	CDK4_CN:7,PTEN_CN:1
SRR9215914	PRJNA547649	SAMN11974358	SS1270662-T	SS1270662	Human	Surgical tissue	67	Yonsei Cancer Center	male	former	Lung	Lung adenocarcinoma	IA	Korean	ECOG 1	Human	Korean	FFPE	Surgery	54	KRAS_p.G12C
SRR9215939	PRJNA547649	SAMN11974460	ss16-4560A3-T	ss16-4560A3	Human	Surgical tissue	63	Ulsan Univ. Hospital	female	never	Lung	Lung adenocarcinoma	IIA	Korean	ECOG 1	Human	Korean	FFPE	Surgery	20
SRR9215940	PRJNA547649	SAMN11974461	SS1651585-T	SS1651585	Human	Surgical tissue	64	Yonsei Cancer Center	male	former	Lung	Lung adenocarcinoma	IIB	Korean	ECOG 1	Human	Korean	FFPE	Surgery	7	EGFR_p.G719A,EGFR_p.L861Q	PTEN_CN:1
SRR9215941	PRJNA547649	SAMN11974276	SS1432370-T	SS1432370	Human	Surgical tissue	72	Yonsei Cancer Center	male	former	Lung	Lung adenocarcinoma	IIB	Korean	ECOG 1	Human	Korean	FFPE	Surgery	23	KRAS_p.G12D,TP53_p.P112S
SRR9215942	PRJNA547649	SAMN11974374	SS1366832-T	SS1366832	Human	Surgical tissue	64	Yonsei Cancer Center	female	former	Lung	Lung adenocarcinoma	IB	Korean	ECOG 1	Human	Korean	FFPE	Surgery	44		CDKN2A_CN:1,PTEN_CN:1
SRR9215943	PRJNA547649	SAMN11974406	SS1507211-T	SS1507211	Human	Surgical tissue	77	Yonsei Cancer Center	female	never	Lung	Lung adenocarcinoma	IIIA	Korean	ECOG 1	Human	Korean	FFPE	Surgery	30		CDKN2A_CN:1
SRR9215944	PRJNA547649	SAMN11974274	SS1437728-T	SS1437728	Human	Surgical tissue	51	Yonsei Cancer Center	female	never	Lung	Lung adenocarcinoma	IA	Korean	ECOG 1	Human	Korean	FFPE	Surgery	35	EGFR_p.S768I	CDK4_CN:6
SRR9215945	PRJNA547649	SAMN11974275	SS1432337-T	SS1432337	Human	Surgical tissue	72	Yonsei Cancer Center	male	former	Lung	Lung adenocarcinoma	IA	Korean	ECOG 1	Human	Korean	FFPE	Surgery	37
SRR9215946	PRJNA547649	SAMN11974272	SS1029392-T	SS1029392	Human	Surgical tissue	71	Yonsei Cancer Center	male	former	Lung	Lung adenocarcinoma	IB	Korean	ECOG 1	Human	Korean	FFPE	Surgery	82		AKT2_CN:6,TOP1_CN:5
SRR9215947	PRJNA547649	SAMN11974273	SS1445233-T	SS1445233	Human	Surgical tissue	44	Yonsei Cancer Center	female	never	Lung	Lung adenocarcinoma	IIA	Korean	ECOG 1	Human	Korean	FFPE	Surgery	35
SRR9215948	PRJNA547649	SAMN11974373	SS1364453-T	SS1364453	Human	Surgical tissue	56	Yonsei Cancer Center	female	never	Lung	Lung adenocarcinoma	IA	Korean	ECOG 1	Human	Korean	FFPE	Surgery	36	EGFR_p.745_750del	CDK4_CN:5
SRR9215949	PRJNA547649	SAMN11974372	SS1364251-T	SS1364251	Human	Surgical tissue	71	Yonsei Cancer Center	female	never	Lung	Lung adenocarcinoma	IA	Korean	ECOG 1	Human	Korean	FFPE	Surgery	36	EGFR_p.746_750del
SRR9215950	PRJNA547649	SAMN11974379	SS1402181-T	SS1402181	Human	Surgical tissue	57	Yonsei Cancer Center	male	former	Lung	Lung adenocarcinoma	IB/IA	Korean	ECOG 1	Human	Korean	FFPE	Surgery	37
SRR9215951	PRJNA547649	SAMN11974378	SS1372762-T	SS1372762	Human	Surgical tissue	76	Yonsei Cancer Center	female	never	Lung	Lung adenocarcinoma	IB	Korean	ECOG 1	Human	Korean	FFPE	Surgery	43		EGFR_CN:8,CDKN2A_CN:1,PTEN_CN:1
SRR9215952	PRJNA547649	SAMN11974278	SS0811619-T	SS0811619	Human	Surgical tissue	71	Yonsei Cancer Center	female	never	Lung	Lung adenocarcinoma	IA	Korean	ECOG 1	Human	Korean	FFPE	Surgery	112	EGFR_p.L654fs
SRR9215953	PRJNA547649	SAMN11974279	SF1401626-T	SF1401626	Human	Surgical tissue	75	Yonsei Cancer Center	male	former	Lung	Lung adenocarcinoma	IA	Korean	ECOG 1	Human	Korean	FFPE	Surgery	32	KRAS_p.G12C
SRR9215954	PRJNA547649	SAMN11974344	SS1203705-T	SS1203705	Human	Surgical tissue	47	Yonsei Cancer Center	female	never	Lung	Lung adenocarcinoma	IA	Korean	ECOG 1	Human	Korean	FFPE	Surgery	62	EGFR_p.745_750del
SRR9215955	PRJNA547649	SAMN11974345	SS1221198-T	SS1221198	Human	Surgical tissue	74	Yonsei Cancer Center	female	never	Lung	Lung adenocarcinoma	IA	Korean	ECOG 1	Human	Korean	FFPE	Surgery	31	EGFR_p.L858R,EGFR_p.745_750del	CDKN2A_CN:1
SRR9215956	PRJNA547649	SAMN11974346	SS1222600-T	SS1222600	Human	Surgical tissue	61	Yonsei Cancer Center	female	never	Lung	Lung adenocarcinoma	IIIA	Korean	ECOG 1	Human	Korean	FFPE	Surgery	63		PTEN_CN:1
SRR9215957	PRJNA547649	SAMN11974347	SS1224336-T	SS1224336	Human	Surgical tissue	73	Yonsei Cancer Center	female	never	Lung	Lung adenocarcinoma	IB	Korean	ECOG 1	Human	Korean	FFPE	Surgery	62	EGFR_p.L858R
SRR9215958	PRJNA547649	SAMN11974340	SS1140836-T	SS1140836	Human	Surgical tissue	62	Yonsei Cancer Center	female	never	Lung	Lung adenocarcinoma	IIIA	Korean	ECOG 1	Human	Korean	FFPE	Surgery	48	EGFR_p.745_750del,TP53_p.R234H
SRR9215959	PRJNA547649	SAMN11974341	SS1152390-T	SS1152390	Human	Surgical tissue	65	Yonsei Cancer Center	female	never	Lung	Lung adenocarcinoma	IIA	Korean	ECOG 1	Human	Korean	FFPE	Surgery	43	EGFR_p.L858R,TP53_p.N171fs
SRR9215960	PRJNA547649	SAMN11974342	SS1159764-T	SS1159764	Human	Surgical tissue	60	Yonsei Cancer Center	female	never	Lung	Lung adenocarcinoma	IB	Korean	ECOG 1	Human	Korean	FFPE	Surgery	37
SRR9215961	PRJNA547649	SAMN11974343	SS1168883-T	SS1168883	Human	Surgical tissue	56	Yonsei Cancer Center	male	former	Lung	Lung adenocarcinoma	IA	Korean	ECOG 1	Human	Korean	FFPE	Surgery	58	EGFR_p.745_750del,TP53_p.R136H
SRR9215962	PRJNA547649	SAMN11974348	SS1226554-T	SS1226554	Human	Surgical tissue	61	Yonsei Cancer Center	female	never	Lung	Lung adenocarcinoma	IB	Korean	ECOG 1	Human	Korean	FFPE	Surgery	60
SRR9215963	PRJNA547649	SAMN11974349	SS1226791-T	SS1226791	Human	Surgical tissue	57	Yonsei Cancer Center	female	never	Lung	Lung adenocarcinoma	IB	Korean	ECOG 1	Human	Korean	FFPE	Surgery	59	EGFR_p.L858R
SRR9215994	PRJNA547649	SAMN11974375	SS1367626-T	SS1367626	Human	Surgical tissue	41	Yonsei Cancer Center	male	former	Lung	Lung adenocarcinoma	IA	Korean	ECOG 1	Human	Korean	FFPE	Surgery	36	EGFR_p.L858R,TP53_p.G206V
SRR9215995	PRJNA547649	SAMN11974277	SS1406146-T	SS1406146	Human	Surgical tissue	75	Yonsei Cancer Center	male	former	Lung	Lung adenocarcinoma	IB	Korean	ECOG 1	Human	Korean	FFPE	Surgery	42	EGFR_p.746_750del	CDKN2A_CN:1
SRR9215996	PRJNA547649	SAMN11974377	SS1371476-T	SS1371476	Human	Surgical tissue	57	Yonsei Cancer Center	female	former	Lung	Lung adenocarcinoma	IA	Korean	ECOG 1	Human	Korean	FFPE	Surgery	36
SRR9215997	PRJNA547649	SAMN11974376	SS1368216-T	SS1368216	Human	Surgical tissue	68	Yonsei Cancer Center	male	current	Lung	Lung adenocarcinoma	IB	Korean	ECOG 1	Human	Korean	FFPE	Surgery	44	KRAS_p.G12S
SRR9215998	PRJNA547649	SAMN11974371	SS1361619-T	SS1361619	Human	Surgical tissue	53	Yonsei Cancer Center	female	never	Lung	Lung adenocarcinoma	IA	Korean	ECOG 1	Human	Korean	FFPE	Surgery	42
SRR9215999	PRJNA547649	SAMN11974370	SS1360157-T	SS1360157	Human	Surgical tissue	47	Yonsei Cancer Center	female	former	Lung	Lung adenocarcinoma	IA	Korean	ECOG 1	Human	Korean	FFPE	Surgery	39	EGFR_p.745_750del
SRR9216000	PRJNA547649	SAMN11974270	SS1441807-T	SS1441807	Human	Surgical tissue	37	Yonsei Cancer Center	female	never	Lung	Lung adenocarcinoma	IVB	Korean	ECOG 1	Human	Korean	FFPE	Surgery	8
SRR9216001	PRJNA547649	SAMN11974271	SS1340445-T	SS1340445	Human	Surgical tissue	81	Yonsei Cancer Center	female	never	Lung	Lung adenocarcinoma	IB	Korean	ECOG 2	Human	Korean	FFPE	Surgery	15
SRR9216002	PRJNA547649	SAMN11974419	SS1552702-T	SS1552702	Human	Surgical tissue	68	Yonsei Cancer Center	female	never	Lung	Lung adenocarcinoma	IIIA	Korean	ECOG 1	Human	Korean	FFPE	Surgery	21	EGFR_p.L858R
SRR9216003	PRJNA547649	SAMN11974418	SS1548279-T	SS1548279	Human	Surgical tissue	63	Yonsei Cancer Center	female	never	Lung	Lung adenocarcinoma	IIA	Korean	ECOG 1	Human	Korean	FFPE	Surgery	19	EGFR_p.L858R
SRR9216004	PRJNA547649	SAMN11974411	SS1518094-T	SS1518094	Human	Surgical tissue	77	Yonsei Cancer Center	male	current	Lung	Lung adenocarcinoma	IIIA	Korean	ECOG 1	Human	Korean	FFPE	Surgery	20		ERBB2_CN:21
SRR9216005	PRJNA547649	SAMN11974410	SS1516762-T	SS1516762	Human	Surgical tissue	52	Yonsei Cancer Center	female	never	Lung	Lung adenocarcinoma	IIIA	Korean	ECOG 1	Human	Korean	FFPE	Surgery	25
SRR9216006	PRJNA547649	SAMN11974413	SS1536033-T	SS1536033	Human	Surgical tissue	63	Yonsei Cancer Center	female	never	Lung	Lung adenocarcinoma	IIIA	Korean	ECOG 1	Human	Korean	FFPE	Surgery	24	EGFR_p.L858R
SRR9216007	PRJNA547649	SAMN11974412	SS1530494-T	SS1530494	Human	Surgical tissue	45	Yonsei Cancer Center	female	never	Lung	Lung adenocarcinoma	IIA	Korean	ECOG 1	Human	Korean	FFPE	Surgery	24
SRR9216008	PRJNA547649	SAMN11974415	SS1536570-T	SS1536570	Human	Surgical tissue	57	Yonsei Cancer Center	male	current	Lung	Lung adenocarcinoma	IIA	Korean	ECOG 1	Human	Korean	FFPE	Surgery	23	EGFR_p.L858R,TP53_p.R234H
SRR9216009	PRJNA547649	SAMN11974414	SS1536080-T	SS1536080	Human	Surgical tissue	75	Yonsei Cancer Center	female	never	Lung	Lung adenocarcinoma	IIA	Korean	ECOG 1	Human	Korean	FFPE	Surgery	24	EGFR_p.L858R
SRR9216010	PRJNA547649	SAMN11974417	SS1545743-T	SS1545743	Human	Surgical tissue	72	Yonsei Cancer Center	female	never	Lung	Lung adenocarcinoma	IIIA	Korean	ECOG 1	Human	Korean	FFPE	Surgery	23
SRR9216011	PRJNA547649	SAMN11974416	SS1537947-T	SS1537947	Human	Surgical tissue	64	Yonsei Cancer Center	female	never	Lung	Lung adenocarcinoma	IIIA	Korean	ECOG 1	Human	Korean	FFPE	Surgery	23	EGFR_p.L858R	RICTOR_CN:9,CDKN2A_CN:1
SRR9216013	PRJNA547649	SAMN11974366	SS1328945-T	SS1328945	Human	Surgical tissue	77	Yonsei Cancer Center	female	never	Lung	Lung adenocarcinoma	IA	Korean	ECOG 1	Human	Korean	FFPE	Surgery	50	EGFR_p.L858R	EGFR_CN:8,RICTOR_CN:5
SRR9216014	PRJNA547649	SAMN11974367	SS1329110-T	SS1329110	Human	Surgical tissue	60	Yonsei Cancer Center	female	never	Lung	Lung adenocarcinoma	IA	Korean	ECOG 1	Human	Korean	FFPE	Surgery	48
SRR9216015	PRJNA547649	SAMN11974364	SS1326271-T	SS1326271	Human	Surgical tissue	54	Yonsei Cancer Center	female	never	Lung	Lung adenocarcinoma	IA	Korean	ECOG 1	Human	Korean	FFPE	Surgery	47	EGFR_p.746_751del
SRR9216016	PRJNA547649	SAMN11974365	SS1327796-T	SS1327796	Human	Surgical tissue	64	Yonsei Cancer Center	female	never	Lung	Lung adenocarcinoma	IA	Korean	ECOG 1	Human	Korean	FFPE	Surgery	51	EGFR_p.L858R
SRR9216017	PRJNA547649	SAMN11974362	SS1306291-T	SS1306291	Human	Surgical tissue	77	Yonsei Cancer Center	male	former	Lung	Lung adenocarcinoma	IB	Korean	ECOG 1	Human	Korean	FFPE	Surgery	49
SRR9216018	PRJNA547649	SAMN11974363	SS1322970-T	SS1322970	Human	Surgical tissue	72	Yonsei Cancer Center	male	former	Lung	Lung adenocarcinoma	IA	Korean	ECOG 1	Human	Korean	FFPE	Surgery	50
SRR9216019	PRJNA547649	SAMN11974360	SS1302915-T	SS1302915	Human	Surgical tissue	66	Yonsei Cancer Center	male	former	Lung	Lung adenocarcinoma	IA	Korean	ECOG 1	Human	Korean	FFPE	Surgery	29	TP53_p.G206C
SRR9216020	PRJNA547649	SAMN11974361	SS1305900-T	SS1305900	Human	Surgical tissue	61	Yonsei Cancer Center	male	former	Lung	Lung adenocarcinoma	IIA	Korean	ECOG 1	Human	Korean	FFPE	Surgery	50
SRR9216021	PRJNA547649	SAMN11974368	SS1332920-T	SS1332920	Human	Surgical tissue	81	Yonsei Cancer Center	female	never	Lung	Lung adenocarcinoma	IA	Korean	ECOG 1	Human	Korean	FFPE	Surgery	50	EGFR_p.745_750del
SRR9216022	PRJNA547649	SAMN11974369	SS1342176-T	SS1342176	Human	Surgical tissue	59	Yonsei Cancer Center	female	never	Lung	Lung adenocarcinoma	IA	Korean	ECOG 1	Human	Korean	FFPE	Surgery	48	EGFR_p.746_748del
SRR9216024	PRJNA547649	SAMN11974408	SS1509705-T	SS1509705	Human	Surgical tissue	70	Yonsei Cancer Center	female	never	Lung	Lung adenocarcinoma	IB	Korean	ECOG 1	Human	Korean	FFPE	Surgery	25	EGFR_p.745_750del
SRR9216025	PRJNA547649	SAMN11974409	SS1511894-T	SS1511894	Human	Surgical tissue	59	Yonsei Cancer Center	male	current	Lung	Lung adenocarcinoma	IIIA	Korean	ECOG 1	Human	Korean	FFPE	Surgery	29
SRR9216026	PRJNA547649	SAMN11974404	SS1470058-T	SS1470058	Human	Surgical tissue	56	Yonsei Cancer Center	female	never	Lung	Lung adenocarcinoma	IA	Korean	ECOG 1	Human	Korean	FFPE	Surgery	24	EGFR_p.L858R
SRR9216027	PRJNA547649	SAMN11974405	SS1503473-T	SS1503473	Human	Surgical tissue	78	Yonsei Cancer Center	female	never	Lung	Lung adenocarcinoma	IIA	Korean	ECOG 1	Human	Korean	FFPE	Surgery	30	EGFR_p.G719S	CDKN2A_CN:1
SRR10214686	PRJNA547649	SAMN12885514	SF1402900-T	SF1402900	Human	Surgical tissue	55	Yonsei Cancer Center	female	never	Lung	Lung adenocarcinoma	IA	Korean	ECOG 1	Human	Korean	FFPE	Surgery	25			This sample was excluded in analysis d/t FoxoG artifacts
SRR10214685	PRJNA547649	SAMN12885515	SF1500437-T	SF1500437	Human	Surgical tissue	78	Yonsei Cancer Center	female	never	Lung	Lung adenocarcinoma	IA	Korean	ECOG 1	Human	Korean	FFPE	Surgery	27			This sample was excluded in analysis d/t FoxoG artifacts
SRR10214676	PRJNA547649	SAMN12885516	SS1007580-T	SS1007580	Human	Surgical tissue	69	Yonsei Cancer Center	male	former	Lung	Lung adenocarcinoma	IIIA	Korean	ECOG 1	Human	Korean	FFPE	Surgery	84			This sample was excluded in analysis d/t FoxoG artifacts
SRR10214675	PRJNA547649	SAMN12885517	SS1307354-T	SS1307354	Human	Surgical tissue	64	Yonsei Cancer Center	male	never	Lung	Lung adenocarcinoma	IA	Korean	ECOG 1	Human	Korean	FFPE	Surgery	48			This sample was excluded in analysis d/t FoxoG artifacts
SRR10214674	PRJNA547649	SAMN12885518	SS1402908-T	SS1402908	Human	Surgical tissue	65	Yonsei Cancer Center	male	former	Lung	Lung adenocarcinoma	IA	Korean	ECOG 1	Human	Korean	FFPE	Surgery	40			This sample was excluded in analysis d/t FoxoG artifacts
SRR10214673	PRJNA547649	SAMN12885519	SS1466171-T	SS1466171	Human	Surgical tissue	76	Yonsei Cancer Center	male	former	Lung	Lung adenocarcinoma	IIA	Korean	ECOG 1	Human	Korean	FFPE	Surgery	31			This sample was excluded in analysis d/t FoxoG artifacts
SRR10214672	PRJNA547649	SAMN12885520	SS1469232-T	SS1469232	Human	Surgical tissue	58	Yonsei Cancer Center	female	never	Lung	Lung adenocarcinoma	IB	Korean	ECOG 1	Human	Korean	FFPE	Surgery	31			This sample was excluded in analysis d/t FoxoG artifacts
SRR10214671	PRJNA547649	SAMN12885521	SS1509340-T	SS1509340	Human	Surgical tissue	46	Yonsei Cancer Center	female	never	Lung	Lung adenocarcinoma	IB	Korean	ECOG 1	Human	Korean	FFPE	Surgery	28			This sample was excluded in analysis d/t FoxoG artifacts
SRR10214670	PRJNA547649	SAMN12885522	SS1509703-T	SS1509703	Human	Surgical tissue	54	Yonsei Cancer Center	female	never	Lung	Lung adenocarcinoma	IIIA	Korean	ECOG 1	Human	Korean	FFPE	Surgery	30			This sample was excluded in analysis d/t FoxoG artifacts

## Sheet: SRA_matching_normal
SRA_accession	bioproject_accession	biosample_accession	sample_name	sample_title	organism	isolate	age	biomaterial_provider	sex	tissue	disease	disease_stage	ethnicity	health_state	population	race	sample_type	treatment	overall_survival	Others
SRR9215649	PRJNA547649	SAMN11974521	SS0954254-B	SS0954254	Human	Venipuncture	83	YMC	female	Blood	Lung adenocarcinoma	IB	Korean	ECOG 1	Human	Korean	Blood	Surgery	62
SRR9215650	PRJNA547649	SAMN11974520	SS0950633-B	SS0950633	Human	Venipuncture	65	YMC	male	Blood	Lung adenocarcinoma	IB	Korean	ECOG 1	Human	Korean	Blood	Surgery	72
SRR9215651	PRJNA547649	SAMN11974523	SS1010739-B	SS1010739	Human	Venipuncture	63	YMC	male	Blood	Lung adenocarcinoma	IA	Korean	ECOG 1	Human	Korean	Blood	Surgery	84
SRR9215652	PRJNA547649	SAMN11974522	SS1005057-B	SS1005057	Human	Venipuncture	51	YMC	female	Blood	Lung adenocarcinoma	IB	Korean	ECOG 1	Human	Korean	Blood	Surgery	90
SRR9215653	PRJNA547649	SAMN11974525	SS1050825-B	SS1050825	Human	Venipuncture	65	YMC	female	Blood	Lung adenocarcinoma	IB	Korean	ECOG 1	Human	Korean	Blood	Surgery	81
SRR9215654	PRJNA547649	SAMN11974524	SS1045516-B	SS1045516	Human	Venipuncture	60	YMC	male	Blood	Lung adenocarcinoma	IA	Korean	ECOG 1	Human	Korean	Blood	Surgery	60
SRR9215655	PRJNA547649	SAMN11974527	SS1113919-B	SS1113919	Human	Venipuncture	62	YMC	female	Blood	Lung adenocarcinoma	IIA	Korean	ECOG 1	Human	Korean	Blood	Surgery	76
SRR9215656	PRJNA547649	SAMN11974526	SS1063596-B	SS1063596	Human	Venipuncture	60	YMC	male	Blood	Lung adenocarcinoma	IA	Korean	ECOG 1	Human	Korean	Blood	Surgery	59
SRR9215657	PRJNA547649	SAMN11974529	SS1129451-B	SS1129451	Human	Venipuncture	43	YMC	female	Blood	Lung adenocarcinoma	IIIA	Korean	ECOG 1	Human	Korean	Blood	Surgery	72
SRR9215658	PRJNA547649	SAMN11974528	SS1115215-B	SS1115215	Human	Venipuncture	66	YMC	female	Blood	Lung adenocarcinoma	IIIA	Korean	ECOG 1	Human	Korean	Blood	Surgery	74
SRR9215659	PRJNA547649	SAMN11974582	SS1439314-B	SS1439314	Human	Venipuncture	51	YMC	female	Blood	Lung adenocarcinoma	IIA	Korean	ECOG 1	Human	Korean	Blood	Surgery	35
SRR9215660	PRJNA547649	SAMN11974583	SS1440497-B	SS1440497	Human	Venipuncture	66	YMC	female	Blood	Lung adenocarcinoma	IVA	Korean	ECOG 1	Human	Korean	Blood	Surgery	36
SRR9215661	PRJNA547649	SAMN11974584	SS1450354-B	SS1450354	Human	Venipuncture	72	YMC	female	Blood	Lung adenocarcinoma	IIB	Korean	ECOG 1	Human	Korean	Blood	Surgery	32
SRR9215662	PRJNA547649	SAMN11974585	SS1452210-B	SS1452210	Human	Venipuncture	56	YMC	male	Blood	Lung adenocarcinoma	IB	Korean	ECOG 1	Human	Korean	Blood	Surgery	29
SRR9215663	PRJNA547649	SAMN11974586	SS1453111-B	SS1453111	Human	Venipuncture	67	YMC	female	Blood	Lung adenocarcinoma	IA	Korean	ECOG 1	Human	Korean	Blood	Surgery	30
SRR9215664	PRJNA547649	SAMN11974587	SS1453732-B	SS1453732	Human	Venipuncture	57	YMC	female	Blood	Lung adenocarcinoma	IIA	Korean	ECOG 1	Human	Korean	Blood	Surgery	25
SRR9215665	PRJNA547649	SAMN11974494	SS1302012-B	SS1302012	Human	Venipuncture	67	YMC	male	Blood	Lung adenocarcinoma	IA	Korean	ECOG 1	Human	Korean	Blood	Surgery	52
SRR9215666	PRJNA547649	SAMN11974495	SS1431825-B	SS1431825	Human	Venipuncture	49	YMC	female	Blood	Lung adenocarcinoma	IIA	Korean	ECOG 1	Human	Korean	Blood	Surgery	36
SRR9215667	PRJNA547649	SAMN11974496	SS1236596-B	SS1236596	Human	Venipuncture	78	YMC	male	Blood	Lung adenocarcinoma	IA	Korean	ECOG 1	Human	Korean	Blood	Surgery	60
SRR9215668	PRJNA547649	SAMN11974497	SS1036905-B	SS1036905	Human	Venipuncture	52	YMC	female	Blood	Lung adenocarcinoma	IIB	Korean	ECOG 1	Human	Korean	Blood	Surgery	54
SRR9215669	PRJNA547649	SAMN11974490	SS1063403-B	SS1063403	Human	Venipuncture	66	YMC	female	Blood	Lung adenocarcinoma	IIA	Korean	ECOG 1	Human	Korean	Blood	Surgery	72
SRR9215670	PRJNA547649	SAMN11974491	SS1446430-B	SS1446430	Human	Venipuncture	62	YMC	male	Blood	Lung adenocarcinoma	IIIA	Korean	ECOG 1	Human	Korean	Blood	Surgery	35
SRR9215671	PRJNA547649	SAMN11974492	SS1262120-B	SS1262120	Human	Venipuncture	60	YMC	female	Blood	Lung adenocarcinoma	IB	Korean	ECOG 1	Human	Korean	Blood	Surgery	49
SRR9215672	PRJNA547649	SAMN11974493	SS1446948-B	SS1446948	Human	Venipuncture	50	YMC	female	Blood	Lung adenocarcinoma	IIIA	Korean	ECOG 1	Human	Korean	Blood	Surgery	35
SRR9215673	PRJNA547649	SAMN11974498	SS1135474-B	SS1135474	Human	Venipuncture	66	YMC	female	Blood	Lung adenocarcinoma	IIB	Korean	ECOG 1	Human	Korean	Blood	Surgery	72
SRR9215674	PRJNA547649	SAMN11974499	SF1400490-B	SF1400490	Human	Venipuncture	49	YMC	female	Blood	Lung adenocarcinoma	IA	Korean	ECOG 1	Human	Korean	Blood	Surgery	36
SRR9215675	PRJNA547649	SAMN11974651	ss16-1659B1-B	ss16-1659B1	Human	Venipuncture	56	UMC	male	Blood	Lung adenocarcinoma	IIIA	Korean	ECOG 1	Human	Korean	Blood	Surgery	20
SRR9215676	PRJNA547649	SAMN11974650	ss16-530A2-B	ss16-530A2	Human	Venipuncture	67	UMC	male	Blood	Lung adenocarcinoma	IIIA	Korean	ECOG 1	Human	Korean	Blood	Surgery	21
SRR9215687	PRJNA547649	SAMN11974580	SS1428138-B	SS1428138	Human	Venipuncture	46	YMC	female	Blood	Lung adenocarcinoma	IA	Korean	ECOG 1	Human	Korean	Blood	Surgery	36
SRR9215688	PRJNA547649	SAMN11974581	SS1437041-B	SS1437041	Human	Venipuncture	64	YMC	male	Blood	Lung adenocarcinoma	IB	Korean	ECOG 1	Human	Korean	Blood	Surgery	34
SRR9215709	PRJNA547649	SAMN11974538	SS1222600-B	SS1222600	Human	Venipuncture	61	YMC	female	Blood	Lung adenocarcinoma	IIIA	Korean	ECOG 1	Human	Korean	Blood	Surgery	63
SRR9215710	PRJNA547649	SAMN11974539	SS1224336-B	SS1224336	Human	Venipuncture	73	YMC	female	Blood	Lung adenocarcinoma	IB	Korean	ECOG 1	Human	Korean	Blood	Surgery	62
SRR9215711	PRJNA547649	SAMN11974530	SS1133840-B	SS1133840	Human	Venipuncture	67	YMC	female	Blood	Lung adenocarcinoma	IIA	Korean	ECOG 1	Human	Korean	Blood	Surgery	70
SRR9215712	PRJNA547649	SAMN11974531	SS1134512-B	SS1134512	Human	Venipuncture	62	YMC	female	Blood	Lung adenocarcinoma	IB	Korean	ECOG 1	Human	Korean	Blood	Surgery	72
SRR9215713	PRJNA547649	SAMN11974532	SS1140836-B	SS1140836	Human	Venipuncture	62	YMC	female	Blood	Lung adenocarcinoma	IIIA	Korean	ECOG 1	Human	Korean	Blood	Surgery	48
SRR9215714	PRJNA547649	SAMN11974533	SS1152390-B	SS1152390	Human	Venipuncture	65	YMC	female	Blood	Lung adenocarcinoma	IIA	Korean	ECOG 1	Human	Korean	Blood	Surgery	43
SRR9215715	PRJNA547649	SAMN11974534	SS1159764-B	SS1159764	Human	Venipuncture	60	YMC	female	Blood	Lung adenocarcinoma	IB	Korean	ECOG 1	Human	Korean	Blood	Surgery	37
SRR9215716	PRJNA547649	SAMN11974535	SS1168883-B	SS1168883	Human	Venipuncture	56	YMC	male	Blood	Lung adenocarcinoma	IA	Korean	ECOG 1	Human	Korean	Blood	Surgery	58
SRR9215717	PRJNA547649	SAMN11974536	SS1203705-B	SS1203705	Human	Venipuncture	47	YMC	female	Blood	Lung adenocarcinoma	IA	Korean	ECOG 1	Human	Korean	Blood	Surgery	62
SRR9215718	PRJNA547649	SAMN11974537	SS1221198-B	SS1221198	Human	Venipuncture	74	YMC	female	Blood	Lung adenocarcinoma	IA	Korean	ECOG 1	Human	Korean	Blood	Surgery	31
SRR9215719	PRJNA547649	SAMN11974613	SS1562223-B	SS1562223	Human	Venipuncture	62	YMC	male	Blood	Lung adenocarcinoma	IIIA	Korean	ECOG 1	Human	Korean	Blood	Surgery	20
SRR9215720	PRJNA547649	SAMN11974612	SS1555669-B	SS1555669	Human	Venipuncture	65	YMC	female	Blood	Lung adenocarcinoma	IIIA	Korean	ECOG 1	Human	Korean	Blood	Surgery	20
SRR9215721	PRJNA547649	SAMN11974611	SS1552702-B	SS1552702	Human	Venipuncture	68	YMC	female	Blood	Lung adenocarcinoma	IIIA	Korean	ECOG 1	Human	Korean	Blood	Surgery	21
SRR9215722	PRJNA547649	SAMN11974610	SS1548279-B	SS1548279	Human	Venipuncture	63	YMC	female	Blood	Lung adenocarcinoma	IIA	Korean	ECOG 1	Human	Korean	Blood	Surgery	19
SRR9215723	PRJNA547649	SAMN11974617	SS1651347-B	SS1651347	Human	Venipuncture	58	YMC	male	Blood	Lung adenocarcinoma	IIIA	Korean	ECOG 1	Human	Korean	Blood	Surgery	10
SRR9215724	PRJNA547649	SAMN11974616	SS1650985-B	SS1650985	Human	Venipuncture	68	YMC	male	Blood	Lung adenocarcinoma	IIIA	Korean	ECOG 1	Human	Korean	Blood	Surgery	11
SRR9215725	PRJNA547649	SAMN11974615	SS1637560-B	SS1637560	Human	Venipuncture	56	YMC	female	Blood	Lung adenocarcinoma	IIIA	Korean	ECOG 1	Human	Korean	Blood	Surgery	12
SRR9215726	PRJNA547649	SAMN11974614	SS1607413-B	SS1607413	Human	Venipuncture	34	YMC	female	Blood	Lung adenocarcinoma	IIB	Korean	ECOG 1	Human	Korean	Blood	Surgery	17
SRR9215727	PRJNA547649	SAMN11974619	SS1660985-B	SS1660985	Human	Venipuncture	76	YMC	male	Blood	Lung adenocarcinoma	IIA	Korean	ECOG 1	Human	Korean	Blood	Surgery	8
SRR9215728	PRJNA547649	SAMN11974618	SS1652146-B	SS1652146	Human	Venipuncture	66	YMC	female	Blood	Lung adenocarcinoma	IIIA	Korean	ECOG 1	Human	Korean	Blood	Surgery	8
SRR9215729	PRJNA547649	SAMN11974653	SS1651585-B	SS1651585	Human	Venipuncture	64	YMC	male	Blood	Lung adenocarcinoma	IIB	Korean	ECOG 1	Human	Korean	Blood	Surgery	7
SRR9215730	PRJNA547649	SAMN11974652	ss16-4560A3-B	ss16-4560A3	Human	Venipuncture	63	UMC	female	Blood	Lung adenocarcinoma	IIA	Korean	ECOG 1	Human	Korean	Blood	Surgery	20
SRR9215751	PRJNA547649	SAMN11974577	SS1415280-B	SS1415280	Human	Venipuncture	60	YMC	male	Blood	Lung adenocarcinoma	IIA	Korean	ECOG 1	Human	Korean	Blood	Surgery	40
SRR9215752	PRJNA547649	SAMN11974576	SS1413386-B	SS1413386	Human	Venipuncture	73	YMC	male	Blood	Lung adenocarcinoma	IIIA	Korean	ECOG 1	Human	Korean	Blood	Surgery	31
SRR9215753	PRJNA547649	SAMN11974575	SS1412472-B	SS1412472	Human	Venipuncture	59	YMC	male	Blood	Lung adenocarcinoma	IA	Korean	ECOG 1	Human	Korean	Blood	Surgery	36
SRR9215754	PRJNA547649	SAMN11974574	SS1409646-B	SS1409646	Human	Venipuncture	59	YMC	male	Blood	Lung adenocarcinoma	IA	Korean	ECOG 1	Human	Korean	Blood	Surgery	41
SRR9215755	PRJNA547649	SAMN11974573	SS1409060-B	SS1409060	Human	Venipuncture	40	YMC	female	Blood	Lung adenocarcinoma	IIIA	Korean	ECOG 1	Human	Korean	Blood	Surgery	41
SRR9215756	PRJNA547649	SAMN11974572	SS1402461-B	SS1402461	Human	Venipuncture	62	YMC	female	Blood	Lung adenocarcinoma	IB	Korean	ECOG 1	Human	Korean	Blood	Surgery	41
SRR9215757	PRJNA547649	SAMN11974571	SS1402181-B	SS1402181	Human	Venipuncture	57	YMC	male	Blood	Lung adenocarcinoma	IB/IA	Korean	ECOG 1	Human	Korean	Blood	Surgery	37
SRR9215758	PRJNA547649	SAMN11974570	SS1372762-B	SS1372762	Human	Venipuncture	76	YMC	female	Blood	Lung adenocarcinoma	IB	Korean	ECOG 1	Human	Korean	Blood	Surgery	43
SRR9215759	PRJNA547649	SAMN11974579	SS1427296-B	SS1427296	Human	Venipuncture	74	YMC	male	Blood	Lung adenocarcinoma	IB	Korean	ECOG 1	Human	Korean	Blood	Surgery	38
SRR9215760	PRJNA547649	SAMN11974578	SS1422754-B	SS1422754	Human	Venipuncture	58	YMC	male	Blood	Lung adenocarcinoma	IIA	Korean	ECOG 1	Human	Korean	Blood	Surgery	35
SRR9215761	PRJNA547649	SAMN11974639	S16-13054A1-B	S16-13054A1	Human	Venipuncture	56	UMC	male	Blood	Lung adenocarcinoma	IIA	Korean	ECOG 1	Human	Korean	Blood	Surgery	21
SRR9215762	PRJNA547649	SAMN11974638	SF1605020-B	SF1605020	Human	Venipuncture	61	YMC	male	Blood	Lung adenocarcinoma	IIA	Korean	ECOG 1	Human	Korean	Blood	Surgery	7
SRR9215763	PRJNA547649	SAMN11974503	SF1401265-B	SF1401265	Human	Venipuncture	55	YMC	male	Blood	Lung adenocarcinoma	IA	Korean	ECOG 1	Human	Korean	Blood	Surgery	23
SRR9215764	PRJNA547649	SAMN11974502	SF1400875-B	SF1400875	Human	Venipuncture	70	YMC	male	Blood	Lung adenocarcinoma	IA	Korean	ECOG 1	Human	Korean	Blood	Surgery	37
SRR9215765	PRJNA547649	SAMN11974501	SF1400513-B	SF1400513	Human	Venipuncture	44	YMC	male	Blood	Lung adenocarcinoma	IA	Korean	ECOG 1	Human	Korean	Blood	Surgery	37
SRR9215766	PRJNA547649	SAMN11974500	SF1400501-B	SF1400501	Human	Venipuncture	60	YMC	female	Blood	Lung adenocarcinoma	IA	Korean	ECOG 1	Human	Korean	Blood	Surgery	37
SRR9215767	PRJNA547649	SAMN11974507	SF1402461-B	SF1402461	Human	Venipuncture	50	YMC	male	Blood	Lung adenocarcinoma	IA	Korean	ECOG 1	Human	Korean	Blood	Surgery	30
SRR9215768	PRJNA547649	SAMN11974506	SF1402369-B	SF1402369	Human	Venipuncture	65	YMC	male	Blood	Lung adenocarcinoma	IA	Korean	ECOG 1	Human	Korean	Blood	Surgery	32
SRR9215769	PRJNA547649	SAMN11974505	SF1402196-B	SF1402196	Human	Venipuncture	66	YMC	male	Blood	Lung adenocarcinoma	IA	Korean	ECOG 1	Human	Korean	Blood	Surgery	32
SRR9215770	PRJNA547649	SAMN11974504	SF1402195-B	SF1402195	Human	Venipuncture	72	YMC	male	Blood	Lung adenocarcinoma	IA	Korean	ECOG 1	Human	Korean	Blood	Surgery	34
SRR9215771	PRJNA547649	SAMN11974509	SF1402733-B	SF1402733	Human	Venipuncture	65	YMC	male	Blood	Lung adenocarcinoma	IA	Korean	ECOG 1	Human	Korean	Blood	Surgery	23
SRR9215772	PRJNA547649	SAMN11974508	SF1402671-B	SF1402671	Human	Venipuncture	58	YMC	female	Blood	Lung adenocarcinoma	IA	Korean	ECOG 1	Human	Korean	Blood	Surgery	30
SRR9215773	PRJNA547649	SAMN11974556	SS1326271-B	SS1326271	Human	Venipuncture	54	YMC	female	Blood	Lung adenocarcinoma	IA	Korean	ECOG 1	Human	Korean	Blood	Surgery	47
SRR9215774	PRJNA547649	SAMN11974557	SS1327796-B	SS1327796	Human	Venipuncture	64	YMC	female	Blood	Lung adenocarcinoma	IA	Korean	ECOG 1	Human	Korean	Blood	Surgery	51
SRR9215775	PRJNA547649	SAMN11974554	SS1306291-B	SS1306291	Human	Venipuncture	77	YMC	male	Blood	Lung adenocarcinoma	IB	Korean	ECOG 1	Human	Korean	Blood	Surgery	49
SRR9215776	PRJNA547649	SAMN11974555	SS1322970-B	SS1322970	Human	Venipuncture	72	YMC	male	Blood	Lung adenocarcinoma	IA	Korean	ECOG 1	Human	Korean	Blood	Surgery	50
SRR9215777	PRJNA547649	SAMN11974552	SS1302915-B	SS1302915	Human	Venipuncture	66	YMC	male	Blood	Lung adenocarcinoma	IA	Korean	ECOG 1	Human	Korean	Blood	Surgery	29
SRR9215778	PRJNA547649	SAMN11974553	SS1305900-B	SS1305900	Human	Venipuncture	61	YMC	male	Blood	Lung adenocarcinoma	IIA	Korean	ECOG 1	Human	Korean	Blood	Surgery	50
SRR9215779	PRJNA547649	SAMN11974550	SS1270662-B	SS1270662	Human	Venipuncture	67	YMC	male	Blood	Lung adenocarcinoma	IA	Korean	ECOG 1	Human	Korean	Blood	Surgery	54
SRR9215780	PRJNA547649	SAMN11974551	SS1270686-B	SS1270686	Human	Venipuncture	55	YMC	female	Blood	Lung adenocarcinoma	IB	Korean	ECOG 1	Human	Korean	Blood	Surgery	48
SRR9215781	PRJNA547649	SAMN11974558	SS1328945-B	SS1328945	Human	Venipuncture	77	YMC	female	Blood	Lung adenocarcinoma	IA	Korean	ECOG 1	Human	Korean	Blood	Surgery	50
SRR9215782	PRJNA547649	SAMN11974559	SS1329110-B	SS1329110	Human	Venipuncture	60	YMC	female	Blood	Lung adenocarcinoma	IA	Korean	ECOG 1	Human	Korean	Blood	Surgery	48
SRR9215813	PRJNA547649	SAMN11974637	SF1600477-B	SF1600477	Human	Venipuncture	77	YMC	female	Blood	Lung adenocarcinoma	IIB	Korean	ECOG 1	Human	Korean	Blood	Surgery	18
SRR9215814	PRJNA547649	SAMN11974636	SS1618786-B	SS1618786	Human	Venipuncture	54	YMC	male	Blood	Lung adenocarcinoma	IIIA	Korean	ECOG 1	Human	Korean	Blood	Surgery	16
SRR9215815	PRJNA547649	SAMN11974547	SS1259134-B	SS1259134	Human	Venipuncture	76	YMC	male	Blood	Lung adenocarcinoma	IA	Korean	ECOG 1	Human	Korean	Blood	Surgery	53
SRR9215816	PRJNA547649	SAMN11974546	SS1247170-B	SS1247170	Human	Venipuncture	82	YMC	male	Blood	Lung adenocarcinoma	IA	Korean	ECOG 1	Human	Korean	Blood	Surgery	59
SRR9215817	PRJNA547649	SAMN11974545	SS1246299-B	SS1246299	Human	Venipuncture	61	YMC	female	Blood	Lung adenocarcinoma	IIIA	Korean	ECOG 1	Human	Korean	Blood	Surgery	58
SRR9215818	PRJNA547649	SAMN11974544	SS1234010-B	SS1234010	Human	Venipuncture	59	YMC	male	Blood	Lung adenocarcinoma	IB	Korean	ECOG 1	Human	Korean	Blood	Surgery	60
SRR9215819	PRJNA547649	SAMN11974543	SS1232312-B	SS1232312	Human	Venipuncture	68	YMC	female	Blood	Lung adenocarcinoma	IA	Korean	ECOG 1	Human	Korean	Blood	Surgery	57
SRR9215820	PRJNA547649	SAMN11974542	SS1231074-B	SS1231074	Human	Venipuncture	80	YMC	female	Blood	Lung adenocarcinoma	IIIA	Korean	ECOG 1	Human	Korean	Blood	Surgery	54
SRR9215821	PRJNA547649	SAMN11974541	SS1226791-B	SS1226791	Human	Venipuncture	57	YMC	female	Blood	Lung adenocarcinoma	IB	Korean	ECOG 1	Human	Korean	Blood	Surgery	59
SRR9215822	PRJNA547649	SAMN11974540	SS1226554-B	SS1226554	Human	Venipuncture	61	YMC	female	Blood	Lung adenocarcinoma	IB	Korean	ECOG 1	Human	Korean	Blood	Surgery	60
SRR9215823	PRJNA547649	SAMN11974646	ss15-25129A3-B	ss15-25129A3	Human	Venipuncture	64	UMC	male	Blood	Lung adenocarcinoma	IIA	Korean	ECOG 1	Human	Korean	Blood	Surgery	20
SRR9215824	PRJNA547649	SAMN11974647	ss15-25384A1-B	ss15-25384A1	Human	Venipuncture	61	UMC	male	Blood	Lung adenocarcinoma	uk	Korean	ECOG 1	Human	Korean	Blood	Surgery	21
SRR9215825	PRJNA547649	SAMN11974644	ss15-21894A1-B	ss15-21894A1	Human	Venipuncture	56	UMC	female	Blood	Lung adenocarcinoma	IIIA	Korean	ECOG 1	Human	Korean	Blood	Surgery	20
SRR9215826	PRJNA547649	SAMN11974645	ss15-23885A1-B	ss15-23885A1	Human	Venipuncture	52	UMC	female	Blood	Lung adenocarcinoma	IIA	Korean	ECOG 1	Human	Korean	Blood	Surgery	21
SRR9215827	PRJNA547649	SAMN11974642	S16-16836A1-B	S16-16836A1	Human	Venipuncture	62	UMC	female	Blood	Lung adenocarcinoma	IIIA	Korean	ECOG 1	Human	Korean	Blood	Surgery	21
SRR9215828	PRJNA547649	SAMN11974643	ss15-21246B2-B	ss15-21246B2	Human	Venipuncture	63	UMC	female	Blood	Lung adenocarcinoma	IIIA	Korean	ECOG 1	Human	Korean	Blood	Surgery	19
SRR9215829	PRJNA547649	SAMN11974640	S16-13524D2-B	S16-13524D2	Human	Venipuncture	68	UMC	male	Blood	Lung adenocarcinoma	IIIA	Korean	ECOG 1	Human	Korean	Blood	Surgery	8
SRR9215830	PRJNA547649	SAMN11974548	SS1266925-B	SS1266925	Human	Venipuncture	57	YMC	male	Blood	Lung adenocarcinoma	IA	Korean	ECOG 1	Human	Korean	Blood	Surgery	48
SRR9215851	PRJNA547649	SAMN11974602	SS1516762-B	SS1516762	Human	Venipuncture	52	YMC	female	Blood	Lung adenocarcinoma	IIIA	Korean	ECOG 1	Human	Korean	Blood	Surgery	25
SRR9215852	PRJNA547649	SAMN11974603	SS1518094-B	SS1518094	Human	Venipuncture	77	YMC	male	Blood	Lung adenocarcinoma	IIIA	Korean	ECOG 1	Human	Korean	Blood	Surgery	20
SRR9215853	PRJNA547649	SAMN11974600	SS1509705-B	SS1509705	Human	Venipuncture	70	YMC	female	Blood	Lung adenocarcinoma	IB	Korean	ECOG 1	Human	Korean	Blood	Surgery	25
SRR9215854	PRJNA547649	SAMN11974601	SS1511894-B	SS1511894	Human	Venipuncture	59	YMC	male	Blood	Lung adenocarcinoma	IIIA	Korean	ECOG 1	Human	Korean	Blood	Surgery	29
SRR9215855	PRJNA547649	SAMN11974606	SS1536080-B	SS1536080	Human	Venipuncture	75	YMC	female	Blood	Lung adenocarcinoma	IIA	Korean	ECOG 1	Human	Korean	Blood	Surgery	24
SRR9215856	PRJNA547649	SAMN11974607	SS1536570-B	SS1536570	Human	Venipuncture	57	YMC	male	Blood	Lung adenocarcinoma	IIA	Korean	ECOG 1	Human	Korean	Blood	Surgery	23
SRR9215857	PRJNA547649	SAMN11974604	SS1530494-B	SS1530494	Human	Venipuncture	45	YMC	female	Blood	Lung adenocarcinoma	IIA	Korean	ECOG 1	Human	Korean	Blood	Surgery	24
SRR9215858	PRJNA547649	SAMN11974605	SS1536033-B	SS1536033	Human	Venipuncture	63	YMC	female	Blood	Lung adenocarcinoma	IIIA	Korean	ECOG 1	Human	Korean	Blood	Surgery	24
SRR9215859	PRJNA547649	SAMN11974608	SS1537947-B	SS1537947	Human	Venipuncture	64	YMC	female	Blood	Lung adenocarcinoma	IIIA	Korean	ECOG 1	Human	Korean	Blood	Surgery	23
SRR9215860	PRJNA547649	SAMN11974609	SS1545743-B	SS1545743	Human	Venipuncture	72	YMC	female	Blood	Lung adenocarcinoma	IIIA	Korean	ECOG 1	Human	Korean	Blood	Surgery	23
SRR9215861	PRJNA547649	SAMN11974478	SS1121208-B	SS1121208	Human	Venipuncture	55	YMC	female	Blood	Lung adenocarcinoma	IB	Korean	ECOG 1	Human	Korean	Blood	Surgery	71
SRR9215862	PRJNA547649	SAMN11974479	SS1222305-B	SS1222305	Human	Venipuncture	55	YMC	male	Blood	Lung adenocarcinoma	IIA	Korean	ECOG 1	Human	Korean	Blood	Surgery	63
SRR9215863	PRJNA547649	SAMN11974476	SS1467367-B	SS1467367	Human	Venipuncture	56	YMC	male	Blood	Lung adenocarcinoma	IA	Korean	ECOG 1	Human	Korean	Blood	Surgery	30
SRR9215864	PRJNA547649	SAMN11974477	SS1433346-B	SS1433346	Human	Venipuncture	58	YMC	female	Blood	Lung adenocarcinoma	IB	Korean	ECOG 1	Human	Korean	Blood	Surgery	38
SRR9215865	PRJNA547649	SAMN11974474	SS1448911-B	SS1448911	Human	Venipuncture	56	YMC	female	Blood	Lung adenocarcinoma	IIA	Korean	ECOG 1	Human	Korean	Blood	Surgery	34
SRR9215866	PRJNA547649	SAMN11974475	SS1205246-B	SS1205246	Human	Venipuncture	55	YMC	female	Blood	Lung adenocarcinoma	IB	Korean	ECOG 1	Human	Korean	Blood	Surgery	59
SRR9215867	PRJNA547649	SAMN11974472	SS0945672-B	SS0945672	Human	Venipuncture	71	YMC	male	Blood	Lung adenocarcinoma	IA	Korean	ECOG 1	Human	Korean	Blood	Surgery	94
SRR9215868	PRJNA547649	SAMN11974473	SF1401027-B	SF1401027	Human	Venipuncture	64	YMC	male	Blood	Lung adenocarcinoma	IA	Korean	ECOG 1	Human	Korean	Blood	Surgery	36
SRR9215869	PRJNA547649	SAMN11974470	SS0811619-B	SS0811619	Human	Venipuncture	71	YMC	female	Blood	Lung adenocarcinoma	IA	Korean	ECOG 1	Human	Korean	Blood	Surgery	112
SRR9215870	PRJNA547649	SAMN11974471	SF1401626-B	SF1401626	Human	Venipuncture	75	YMC	male	Blood	Lung adenocarcinoma	IA	Korean	ECOG 1	Human	Korean	Blood	Surgery	32
SRR9215871	PRJNA547649	SAMN11974648	ss15-27182C3-B	ss15-27182C3	Human	Venipuncture	72	UMC	male	Blood	Lung adenocarcinoma	IIIA	Korean	ECOG 1	Human	Korean	Blood	Surgery	15
SRR9215872	PRJNA547649	SAMN11974649	ss15-27720A2-B	ss15-27720A2	Human	Venipuncture	67	UMC	female	Blood	Lung adenocarcinoma	IIIA	Korean	ECOG 1	Human	Korean	Blood	Surgery	1
SRR9215873	PRJNA547649	SAMN11974565	SS1364453-B	SS1364453	Human	Venipuncture	56	YMC	female	Blood	Lung adenocarcinoma	IA	Korean	ECOG 1	Human	Korean	Blood	Surgery	36
SRR9215874	PRJNA547649	SAMN11974564	SS1364251-B	SS1364251	Human	Venipuncture	71	YMC	female	Blood	Lung adenocarcinoma	IA	Korean	ECOG 1	Human	Korean	Blood	Surgery	36
SRR9215875	PRJNA547649	SAMN11974567	SS1367626-B	SS1367626	Human	Venipuncture	41	YMC	male	Blood	Lung adenocarcinoma	IA	Korean	ECOG 1	Human	Korean	Blood	Surgery	36
SRR9215876	PRJNA547649	SAMN11974566	SS1366832-B	SS1366832	Human	Venipuncture	64	YMC	female	Blood	Lung adenocarcinoma	IB	Korean	ECOG 1	Human	Korean	Blood	Surgery	44
SRR9215877	PRJNA547649	SAMN11974561	SS1342176-B	SS1342176	Human	Venipuncture	59	YMC	female	Blood	Lung adenocarcinoma	IA	Korean	ECOG 1	Human	Korean	Blood	Surgery	48
SRR9215878	PRJNA547649	SAMN11974560	SS1332920-B	SS1332920	Human	Venipuncture	81	YMC	female	Blood	Lung adenocarcinoma	IA	Korean	ECOG 1	Human	Korean	Blood	Surgery	50
SRR9215879	PRJNA547649	SAMN11974563	SS1361619-B	SS1361619	Human	Venipuncture	53	YMC	female	Blood	Lung adenocarcinoma	IA	Korean	ECOG 1	Human	Korean	Blood	Surgery	42
SRR9215880	PRJNA547649	SAMN11974562	SS1360157-B	SS1360157	Human	Venipuncture	47	YMC	female	Blood	Lung adenocarcinoma	IA	Korean	ECOG 1	Human	Korean	Blood	Surgery	39
SRR9215881	PRJNA547649	SAMN11974549	SS1267303-B	SS1267303	Human	Venipuncture	55	YMC	male	Blood	Lung adenocarcinoma	IA	Korean	ECOG 1	Human	Korean	Blood	Surgery	54
SRR9215882	PRJNA547649	SAMN11974569	SS1371476-B	SS1371476	Human	Venipuncture	57	YMC	female	Blood	Lung adenocarcinoma	IA	Korean	ECOG 1	Human	Korean	Blood	Surgery	36
SRR9215883	PRJNA547649	SAMN11974568	SS1368216-B	SS1368216	Human	Venipuncture	68	YMC	male	Blood	Lung adenocarcinoma	IB	Korean	ECOG 1	Human	Korean	Blood	Surgery	44
SRR9215884	PRJNA547649	SAMN11974641	S16-16031B3-B	S16-16031B3	Human	Venipuncture	63	UMC	female	Blood	Lung adenocarcinoma	IIB	Korean	ECOG 1	Human	Korean	Blood	Surgery	20
SRR9215915	PRJNA547649	SAMN11974512	SF1500320-B	SF1500320	Human	Venipuncture	59	YMC	male	Blood	Lung adenocarcinoma	IB	Korean	ECOG 1	Human	Korean	Blood	Surgery	29
SRR9215916	PRJNA547649	SAMN11974513	SF1501824-B	SF1501824	Human	Venipuncture	67	YMC	male	Blood	Lung adenocarcinoma	IB	Korean	ECOG 1	Human	Korean	Blood	Surgery	25
SRR9215917	PRJNA547649	SAMN11974510	SF1402886-B	SF1402886	Human	Venipuncture	59	YMC	female	Blood	Lung adenocarcinoma	IA	Korean	ECOG 1	Human	Korean	Blood	Surgery	29
SRR9215918	PRJNA547649	SAMN11974511	SF1403002-B	SF1403002	Human	Venipuncture	54	YMC	female	Blood	Lung adenocarcinoma	IA	Korean	ECOG 1	Human	Korean	Blood	Surgery	29
SRR9215919	PRJNA547649	SAMN11974516	SF1504395-B	SF1504395	Human	Venipuncture	54	YMC	female	Blood	Lung adenocarcinoma	IB	Korean	ECOG 1	Human	Korean	Blood	Surgery	19
SRR9215920	PRJNA547649	SAMN11974517	SF1505024-B	SF1505024	Human	Venipuncture	64	YMC	male	Blood	Lung adenocarcinoma	IIA	Korean	ECOG 1	Human	Korean	Blood	Surgery	17
SRR9215921	PRJNA547649	SAMN11974514	SF1503844-B	SF1503844	Human	Venipuncture	72	YMC	male	Blood	Lung adenocarcinoma	IIA	Korean	ECOG 2	Human	Korean	Blood	Surgery	22
SRR9215922	PRJNA547649	SAMN11974515	SF1503851-B	SF1503851	Human	Venipuncture	62	YMC	male	Blood	Lung adenocarcinoma	IIIA	Korean	ECOG 2	Human	Korean	Blood	Surgery	11
SRR9215923	PRJNA547649	SAMN11974635	sF1602809-B	sF1602809	Human	Venipuncture	69	YMC	female	Blood	Lung adenocarcinoma	IB	Korean	ECOG 1	Human	Korean	Blood	Surgery	12
SRR9215924	PRJNA547649	SAMN11974634	SS1440637-B	SS1440637	Human	Venipuncture	76	YMC	female	Blood	Lung adenocarcinoma	IB	Korean	ECOG 1	Human	Korean	Blood	Surgery	36
SRR9215925	PRJNA547649	SAMN11974518	SS0723499-B	SS0723499	Human	Venipuncture	79	YMC	female	Blood	Lung adenocarcinoma	IIA	Korean	ECOG 1	Human	Korean	Blood	Surgery	102
SRR9215926	PRJNA547649	SAMN11974519	SS0920536-B	SS0920536	Human	Venipuncture	73	YMC	male	Blood	Lung adenocarcinoma	IA	Korean	ECOG 1	Human	Korean	Blood	Surgery	98
SRR9215927	PRJNA547649	SAMN11974631	SF1402828-B	SF1402828	Human	Venipuncture	54	YMC	male	Blood	Lung adenocarcinoma	IA	Korean	ECOG 1	Human	Korean	Blood	Surgery	31
SRR9215928	PRJNA547649	SAMN11974630	SF1402866-B	SF1402866	Human	Venipuncture	53	YMC	male	Blood	Lung adenocarcinoma	IA	Korean	ECOG 1	Human	Korean	Blood	Surgery	32
SRR9215929	PRJNA547649	SAMN11974633	S112266419-B	S112266419	Human	Venipuncture	57	YMC	female	Blood	Lung adenocarcinoma	uk	Korean	ECOG 1	Human	Korean	Blood	Surgery	58
SRR9215930	PRJNA547649	SAMN11974632	SS1603544-B	SS1603544	Human	Venipuncture	74	YMC	male	Blood	Lung adenocarcinoma	IIB	Korean	ECOG 1	Human	Korean	Blood	Surgery	16
SRR9215931	PRJNA547649	SAMN11974468	SS1432370-B	SS1432370	Human	Venipuncture	72	YMC	male	Blood	Lung adenocarcinoma	IIB	Korean	ECOG 1	Human	Korean	Blood	Surgery	23
SRR9215932	PRJNA547649	SAMN11974469	SS1406146-B	SS1406146	Human	Venipuncture	75	YMC	male	Blood	Lung adenocarcinoma	IB	Korean	ECOG 1	Human	Korean	Blood	Surgery	42
SRR9215933	PRJNA547649	SAMN11974466	SS1437728-B	SS1437728	Human	Venipuncture	51	YMC	female	Blood	Lung adenocarcinoma	IA	Korean	ECOG 1	Human	Korean	Blood	Surgery	35
SRR9215934	PRJNA547649	SAMN11974467	SS1432337-B	SS1432337	Human	Venipuncture	72	YMC	male	Blood	Lung adenocarcinoma	IA	Korean	ECOG 1	Human	Korean	Blood	Surgery	37
SRR9215935	PRJNA547649	SAMN11974464	SS1029392-B	SS1029392	Human	Venipuncture	71	YMC	male	Blood	Lung adenocarcinoma	IB	Korean	ECOG 1	Human	Korean	Blood	Surgery	82
SRR9215936	PRJNA547649	SAMN11974465	SS1445233-B	SS1445233	Human	Venipuncture	44	YMC	female	Blood	Lung adenocarcinoma	IIA	Korean	ECOG 1	Human	Korean	Blood	Surgery	35
SRR9215937	PRJNA547649	SAMN11974462	SS1441807-B	SS1441807	Human	Venipuncture	37	YMC	female	Blood	Lung adenocarcinoma	IVB	Korean	ECOG 1	Human	Korean	Blood	Surgery	8
SRR9215938	PRJNA547649	SAMN11974463	SS1340445-B	SS1340445	Human	Venipuncture	81	YMC	female	Blood	Lung adenocarcinoma	IB	Korean	ECOG 2	Human	Korean	Blood	Surgery	15
SRR9215964	PRJNA547649	SAMN11974591	SS1460935-B	SS1460935	Human	Venipuncture	54	YMC	female	Blood	Lung adenocarcinoma	IA	Korean	ECOG 1	Human	Korean	Blood	Surgery	24
SRR9215965	PRJNA547649	SAMN11974590	SS1459628-B	SS1459628	Human	Venipuncture	70	YMC	female	Blood	Lung adenocarcinoma	IB	Korean	ECOG 1	Human	Korean	Blood	Surgery	33
SRR9215966	PRJNA547649	SAMN11974593	SS1463239-B	SS1463239	Human	Venipuncture	68	YMC	female	Blood	Lung adenocarcinoma	IIIA	Korean	ECOG 1	Human	Korean	Blood	Surgery	13
SRR9215967	PRJNA547649	SAMN11974592	SS1461018-B	SS1461018	Human	Venipuncture	65	YMC	female	Blood	Lung adenocarcinoma	IA	Korean	ECOG 1	Human	Korean	Blood	Surgery	22
SRR9215968	PRJNA547649	SAMN11974595	SS1468179-B	SS1468179	Human	Venipuncture	65	YMC	male	Blood	Lung adenocarcinoma	IA	Korean	ECOG 1	Human	Korean	Blood	Surgery	31
SRR9215969	PRJNA547649	SAMN11974594	SS1466801-B	SS1466801	Human	Venipuncture	55	YMC	male	Blood	Lung adenocarcinoma	IA	Korean	ECOG 1	Human	Korean	Blood	Surgery	31
SRR9215970	PRJNA547649	SAMN11974597	SS1503473-B	SS1503473	Human	Venipuncture	78	YMC	female	Blood	Lung adenocarcinoma	IIA	Korean	ECOG 1	Human	Korean	Blood	Surgery	30
SRR9215971	PRJNA547649	SAMN11974596	SS1470058-B	SS1470058	Human	Venipuncture	56	YMC	female	Blood	Lung adenocarcinoma	IA	Korean	ECOG 1	Human	Korean	Blood	Surgery	24
SRR9215972	PRJNA547649	SAMN11974599	SS1509165-B	SS1509165	Human	Venipuncture	66	YMC	female	Blood	Lung adenocarcinoma	IB	Korean	ECOG 1	Human	Korean	Blood	Surgery	23
SRR9215973	PRJNA547649	SAMN11974598	SS1507211-B	SS1507211	Human	Venipuncture	77	YMC	female	Blood	Lung adenocarcinoma	IIIA	Korean	ECOG 1	Human	Korean	Blood	Surgery	30
SRR9215974	PRJNA547649	SAMN11974489	SS1236132-B	SS1236132	Human	Venipuncture	63	YMC	female	Blood	Lung adenocarcinoma	IB	Korean	ECOG 1	Human	Korean	Blood	Surgery	60
SRR9215975	PRJNA547649	SAMN11974488	SS1427841-B	SS1427841	Human	Venipuncture	65	YMC	female	Blood	Lung adenocarcinoma	IIB	Korean	ECOG 1	Human	Korean	Blood	Surgery	38
SRR9215976	PRJNA547649	SAMN11974485	SS1153804-B	SS1153804	Human	Venipuncture	73	YMC	male	Blood	Lung adenocarcinoma	IIA	Korean	ECOG 1	Human	Korean	Blood	Surgery	69
SRR9215977	PRJNA547649	SAMN11974484	SS1270997-B	SS1270997	Human	Venipuncture	64	YMC	female	Blood	Lung adenocarcinoma	IA	Korean	ECOG 1	Human	Korean	Blood	Surgery	52
SRR9215978	PRJNA547649	SAMN11974487	SF1400967-B	SF1400967	Human	Venipuncture	49	YMC	female	Blood	Lung adenocarcinoma	IA	Korean	ECOG 1	Human	Korean	Blood	Surgery	35
SRR9215979	PRJNA547649	SAMN11974486	SS1367985-B	SS1367985	Human	Venipuncture	75	YMC	male	Blood	Lung adenocarcinoma	IIIA	Korean	ECOG 1	Human	Korean	Blood	Surgery	14
SRR9215980	PRJNA547649	SAMN11974481	SS1102431-B	SS1102431	Human	Venipuncture	66	YMC	male	Blood	Lung adenocarcinoma	IA	Korean	ECOG 1	Human	Korean	Blood	Surgery	74
SRR9215981	PRJNA547649	SAMN11974480	SS1049273-B	SS1049273	Human	Venipuncture	58	YMC	male	Blood	Lung adenocarcinoma	IB	Korean	ECOG 1	Human	Korean	Blood	Surgery	80
SRR9215982	PRJNA547649	SAMN11974483	SS1242126-B	SS1242126	Human	Venipuncture	57	YMC	female	Blood	Lung adenocarcinoma	IIB	Korean	ECOG 1	Human	Korean	Blood	Surgery	60
SRR9215983	PRJNA547649	SAMN11974482	SS0901237-B	SS0901237	Human	Venipuncture	75	YMC	female	Blood	Lung adenocarcinoma	IB	Korean	ECOG 1	Human	Korean	Blood	Surgery	97
SRR9215984	PRJNA547649	SAMN11974624	SS1167203-B	SS1167203	Human	Venipuncture	57	YMC	female	Blood	Lung adenocarcinoma	IA	Korean	ECOG 1	Human	Korean	Blood	Surgery	59
SRR9215985	PRJNA547649	SAMN11974625	SS1461324-B	SS1461324	Human	Venipuncture	62	YMC	female	Blood	Lung adenocarcinoma	IA	Korean	ECOG 1	Human	Korean	Blood	Surgery	31
SRR9215986	PRJNA547649	SAMN11974626	SS1001030-B	SS1001030	Human	Venipuncture	69	YMC	male	Blood	Lung adenocarcinoma	IA	Korean	ECOG 1	Human	Korean	Blood	Surgery	59
SRR9215987	PRJNA547649	SAMN11974627	SF1402713-B	SF1402713	Human	Venipuncture	73	YMC	male	Blood	Lung adenocarcinoma	IA	Korean	ECOG 1	Human	Korean	Blood	Surgery	32
SRR9215988	PRJNA547649	SAMN11974620	SS1662002-B	SS1662002	Human	Venipuncture	34	YMC	female	Blood	Lung adenocarcinoma	IIB	Korean	ECOG 1	Human	Korean	Blood	Surgery	9
SRR9215989	PRJNA547649	SAMN11974621	SS1666819-B	SS1666819	Human	Venipuncture	69	YMC	male	Blood	Lung adenocarcinoma	IIIA	Korean	ECOG 1	Human	Korean	Blood	Surgery	7
SRR9215990	PRJNA547649	SAMN11974622	SS1671388-B	SS1671388	Human	Venipuncture	62	YMC	female	Blood	Lung adenocarcinoma	IIIA	Korean	ECOG 1	Human	Korean	Blood	Surgery	7
SRR9215991	PRJNA547649	SAMN11974623	SS1043570-B	SS1043570	Human	Venipuncture	57	YMC	female	Blood	Lung adenocarcinoma	IIIA	Korean	ECOG 1	Human	Korean	Blood	Surgery	83
SRR9215992	PRJNA547649	SAMN11974628	SS1373043-B	SS1373043	Human	Venipuncture	42	YMC	female	Blood	Lung adenocarcinoma	IA	Korean	ECOG 1	Human	Korean	Blood	Surgery	43
SRR9215993	PRJNA547649	SAMN11974629	SS1103872-B	SS1103872	Human	Venipuncture	75	YMC	male	Blood	Lung adenocarcinoma	IA	Korean	ECOG 1	Human	Korean	Blood	Surgery	66
SRR9216012	PRJNA547649	SAMN11974588	SS1456348-B	SS1456348	Human	Venipuncture	55	YMC	female	Blood	Lung adenocarcinoma	IIB	Korean	ECOG 1	Human	Korean	Blood	Surgery	30
SRR9216023	PRJNA547649	SAMN11974589	SS1459461-B	SS1459461	Human	Venipuncture	66	YMC	male	Blood	Lung adenocarcinoma	IIB	Korean	ECOG 1	Human	Korean	Blood	Surgery	27
SRR10214669	PRJNA547649	SAMN12885523	SF1402900-B	SF1402900	Human	Venipuncture	55	YMC	female	Blood	Lung adenocarcinoma	IA	Korean	ECOG 1	Human	Korean	Blood	Surgery	25	This sample was excluded in analysis d/t FoxoG artifacts
SRR10214684	PRJNA547649	SAMN12885524	SF1500437-B	SF1500437	Human	Venipuncture	78	YMC	female	Blood	Lung adenocarcinoma	IA	Korean	ECOG 1	Human	Korean	Blood	Surgery	27	This sample was excluded in analysis d/t FoxoG artifacts
SRR10214683	PRJNA547649	SAMN12885525	SS1007580-B	SS1007580	Human	Venipuncture	69	YMC	male	Blood	Lung adenocarcinoma	IIIA	Korean	ECOG 1	Human	Korean	Blood	Surgery	84	This sample was excluded in analysis d/t FoxoG artifacts
SRR10214682	PRJNA547649	SAMN12885526	SS1307354-B	SS1307354	Human	Venipuncture	64	YMC	male	Blood	Lung adenocarcinoma	IA	Korean	ECOG 1	Human	Korean	Blood	Surgery	48	This sample was excluded in analysis d/t FoxoG artifacts
SRR10214681	PRJNA547649	SAMN12885527	SS1402908-B	SS1402908	Human	Venipuncture	65	YMC	male	Blood	Lung adenocarcinoma	IA	Korean	ECOG 1	Human	Korean	Blood	Surgery	40	This sample was excluded in analysis d/t FoxoG artifacts
SRR10214680	PRJNA547649	SAMN12885528	SS1402909-B	SS1466171	Human	Venipuncture	76	YMC	male	Blood	Lung adenocarcinoma	IIA	Korean	ECOG 1	Human	Korean	Blood	Surgery	31	This sample was excluded in analysis d/t FoxoG artifacts
SRR10214679	PRJNA547649	SAMN12885529	SS1402910-B	SS1469232	Human	Venipuncture	58	YMC	female	Blood	Lung adenocarcinoma	IB	Korean	ECOG 1	Human	Korean	Blood	Surgery	31	This sample was excluded in analysis d/t FoxoG artifacts
SRR10214678	PRJNA547649	SAMN12885530	SS1402911-B	SS1509340	Human	Venipuncture	46	YMC	female	Blood	Lung adenocarcinoma	IB	Korean	ECOG 1	Human	Korean	Blood	Surgery	28	This sample was excluded in analysis d/t FoxoG artifacts
SRR10214677	PRJNA547649	SAMN12885531	SS1402912-B	SS1509703	Human	Venipuncture	54	YMC	female	Blood	Lung adenocarcinoma	IIIA	Korean	ECOG 1	Human	Korean	Blood	Surgery	30	This sample was excluded in analysis d/t FoxoG artifacts
